# Supplementary material for: 4,4′-(Cyclo­hexane-1,1-di­yl)dianilinium dichloride monohydrate
Source: Acta Crystallogr Sect E Struct Rep Online. 2011 Aug 27;67(Pt 9):o2420. doi: 10.1107/S1600536811032995 (PMC3200667; doi:10.1107/S1600536811032995)
Supplement: Supplementary file 1 [file e-67-o2420-sup1.cif]

##############################################################################
#                                                                            #
# This CIF contains the data in a paper accepted for publication in          #
# Acta Crystallographica Section E. It conforms to the requirements of       #
# Notes for Authors for Acta Crystallographica Section E, and has been       #
# peer reviewed under the auspices of the IUCr Commission on Journals.       #
#                                                                            #
# Full details of the Crystallographic Information File format               #
# are given in the paper "The Crystallographic Information File (CIF):       #
# a New Standard Archive File for Crystallography" by S. R. Hall, F. H.      #
# Allen and I. D. Brown [Acta Cryst. (1991), A47, 655-685].                  #
#                                                                            #
# The current version of the core CIF dictionary is obtainable from          #
# ftp://ftp.iucr.org/pub/cif_core.dic.                                       #
#                                                                            #
# Software is freely available for graphical display of the structure(s)     #
# in this CIF. For information consult the CIF software page                 #
# http://www.iucr.org/resources/cif/software.                                #
#                                                                            #
# This file may be used for bona fide research purposes within the           #
# scientific community so long as proper attribution is given to the journal # 
# article from which it was obtained.                                        #
#                                                                            #
##############################################################################
data_global
_audit_creation_method     'from SHELXL97 CIF and IUCr SHELXL97-template'
_journal_date_recd_electronic     2011-07-15
_journal_date_accepted     2011-08-15
_journal_name_full     'Acta Crystallographica, Section E'
_journal_year     2011
_journal_volume     67
_journal_issue      9
_journal_page_first     o2420
_journal_page_last     o2420
_journal_paper_category     QO
_journal_coeditor_code     FF2022
_publ_contact_author_name     'Qian Hui-Fen'
_publ_contact_author_address
;
College of Sciences,
Nanjing University of Technology,
Nanjing 210009,
People's Republic of China
;
_publ_contact_author_email     'qhf@njut.edu.cn'
_publ_contact_author_fax     '86 25 83314502'
_publ_contact_author_phone     '86 25 83686526'
_publ_section_title
;
4,4'-(Cyclohexane-1,1-diyl)dianilinium dichloride monohydrate
;
loop_
    _publ_author_name
    _publ_author_address
    'Qian, Hui-Fen'
;
College of Sciences,
Nanjing University of Technology,
Nanjing 210009,
People's Republic of China
;
    'Huang, Wei'
;
State Key Laboratory of Coordination Chemistry,
Nanjing National Laboratory of Microstructures,
School of Chemistry and Chemical Engineering,
Nanjing University,
Nanjing 210093,
People's Republic of China
;
_publ_section_synopsis     .
data_I
_audit_creation_method     SHELXL-97
_chemical_name_systematic
;
4,4'-(Cyclohexane-1,1-diyl)dianilinium dichloride monohydrate
;
_chemical_name_common     ?
_chemical_formula_moiety     'C18 H24 N2 2+, 2(Cl -), H2 O'
_chemical_formula_sum     'C18 H26 Cl2 N2 O'
_chemical_formula_iupac     'C18 H24 N2 2+, 2Cl -, H2 O'
_chemical_formula_weight     357.31
_chemical_melting_point     ?
_symmetry_cell_setting     monoclinic
_symmetry_space_group_name_H-M     'P 21/m'
_symmetry_space_group_name_Hall     '-P 2yb'
loop_
    _symmetry_equiv_pos_as_xyz
    'x, y, z'
    '-x, y+1/2, -z'
    '-x, -y, -z'
    'x, -y-1/2, z'
_cell_length_a     8.442(3)
_cell_length_b     9.548(4)
_cell_length_c     12.098(5)
_cell_angle_alpha     90.00
_cell_angle_beta     107.085(5)
_cell_angle_gamma     90.00
_cell_volume     932.1(6)
_cell_formula_units_Z     2
_cell_measurement_reflns_used     1254
_cell_measurement_theta_min     2.524
_cell_measurement_theta_max     24.494
_cell_measurement_temperature     291(2)
_exptl_crystal_description     block
_exptl_crystal_colour     colourless
_exptl_crystal_size_max     0.12
_exptl_crystal_size_mid     0.12
_exptl_crystal_size_min     0.10
_exptl_crystal_density_diffrn     1.273
_exptl_crystal_density_meas     ?
_exptl_crystal_density_method     'not measured'
_exptl_crystal_F_000     380
_exptl_absorpt_coefficient_mu     0.354
_exptl_absorpt_correction_type     multi-scan
_exptl_absorpt_process_details     '(SADABS; Bruker, 2000)'
_exptl_absorpt_correction_T_min     0.9587
_exptl_absorpt_correction_T_max     0.9654
_exptl_special_details
;
The structure was solved by direct methods (Bruker, 2000) and successive
difference Fourier syntheses.
;
_diffrn_ambient_temperature     291(2)
_diffrn_radiation_type     MoK\a
_diffrn_radiation_wavelength     0.71073
_diffrn_radiation_source     'fine-focus sealed tube'
_diffrn_radiation_monochromator     graphite
_diffrn_measurement_device_type     'Bruker 1K CCD area-detector'
_diffrn_measurement_method     '\f and \w'
_diffrn_detector_area_resol_mean     ?
_diffrn_reflns_number     4705
_diffrn_reflns_av_R_equivalents     0.1024
_diffrn_reflns_av_sigmaI/netI     0.0789
_diffrn_reflns_theta_min     1.76
_diffrn_reflns_theta_max     25.00
_diffrn_reflns_theta_full     25.00
_diffrn_measured_fraction_theta_max     0.997
_diffrn_measured_fraction_theta_full     0.997
_diffrn_reflns_limit_h_min     -8
_diffrn_reflns_limit_h_max     10
_diffrn_reflns_limit_k_min     -11
_diffrn_reflns_limit_k_max     10
_diffrn_reflns_limit_l_min     -14
_diffrn_reflns_limit_l_max     13
_diffrn_standards_number     0
_diffrn_standards_interval_count     0
_diffrn_standards_interval_time     0
_diffrn_standards_decay_%     0
_refine_special_details
;
Refinement of <i>F</i>^2^ against ALL reflections. The weighted <i>R</i>-factor
<i>wR</i> and goodness of fit <i>S</i> are based on <i>F</i>^2^, conventional
<i>R</i>-factors <i>R</i> are based on <i>F</i>, with <i>F</i> set to zero for
negative <i>F</i>^2^. The threshold expression of <i>F</i>^2^ >
\s(<i>F</i>^2^) is used only for calculating <i>R</i>-factors(gt) <i>etc</i>.
and is not relevant to the choice of reflections for refinement.
<i>R</i>-factors based on <i>F</i>^2^ are statistically about twice as large
as those based on <i>F</i>, and <i>R</i>- factors based on ALL data will be
even larger.
;
_reflns_number_total     1735
_reflns_number_gt     1158
_reflns_threshold_expression     I>2sigma(I)
_refine_ls_structure_factor_coef     Fsqd
_refine_ls_matrix_type     full
_refine_ls_R_factor_all     0.0905
_refine_ls_R_factor_gt     0.0653
_refine_ls_wR_factor_gt     0.1892
_refine_ls_wR_factor_ref     0.2124
_refine_ls_goodness_of_fit_ref     1.101
_refine_ls_restrained_S_all     1.101
_refine_ls_number_reflns     1735
_refine_ls_number_parameters     126
_refine_ls_number_restraints     0
_refine_ls_hydrogen_treatment     constr
_refine_ls_weighting_scheme     calc
_refine_ls_weighting_details
                 'calc w=1/[\s^2^(Fo^2^)+(0.1167P)^2^] where P=(Fo^2^+2Fc^2^)/3'
_atom_sites_solution_hydrogens     geom
_atom_sites_solution_primary     direct
_atom_sites_solution_secondary     difmap
_refine_ls_shift/su_max     0.000
_refine_ls_shift/su_mean     0.000
_refine_diff_density_max     0.735
_refine_diff_density_min     -0.505
_refine_ls_extinction_method     none
_refine_ls_extinction_coef     ?
loop_
    _atom_type_symbol
    _atom_type_description
    _atom_type_scat_dispersion_real
    _atom_type_scat_dispersion_imag
    _atom_type_scat_source
    'C' 'C' 0.0033 0.0016
                         'International Tables Vol C Tables 4.2.6.8 and 6.1.1.4'
    'H' 'H' 0.0000 0.0000
                         'International Tables Vol C Tables 4.2.6.8 and 6.1.1.4'
    'N' 'N' 0.0061 0.0033
                         'International Tables Vol C Tables 4.2.6.8 and 6.1.1.4'
    'O' 'O' 0.0106 0.0060
                         'International Tables Vol C Tables 4.2.6.8 and 6.1.1.4'
    'Cl' 'Cl' 0.1484 0.1585
                         'International Tables Vol C Tables 4.2.6.8 and 6.1.1.4'
_computing_data_collection     'SMART (Bruker, 2000)'
_computing_cell_refinement     'SAINT (Bruker, 2000)'
_computing_data_reduction     'SAINT (Bruker, 2000)'
_computing_structure_solution     'SHELXTL (Sheldrick, 2008)'
_computing_structure_refinement     'SHELXTL (Sheldrick, 2008)'
_computing_molecular_graphics     'SHELXTL (Sheldrick, 2008)'
_computing_publication_material     'SHELXTL (Sheldrick, 2008)'
loop_
    _atom_site_type_symbol
    _atom_site_label
    _atom_site_fract_x
    _atom_site_fract_y
    _atom_site_fract_z
    _atom_site_U_iso_or_equiv
    _atom_site_adp_type
    _atom_site_calc_flag
    _atom_site_refinement_flags
    _atom_site_occupancy
    _atom_site_symmetry_multiplicity
    _atom_site_disorder_assembly
    _atom_site_disorder_group
    C C1 0.9232(4) 0.2500 -0.0868(3) 0.0294(9) Uani d S 1 2 . .
    C C2 1.0908(5) 0.2500 -0.0779(3) 0.0359(9) Uani d S 1 2 . .
    H H2 1.1675 0.2500 -0.0048 0.043 Uiso calc SR 1 2 . .
    C C3 1.1484(5) 0.2500 -0.1747(4) 0.0417(10) Uani d S 1 2 . .
    H H3 1.2616 0.2500 -0.1659 0.050 Uiso calc SR 1 2 . .
    C C4 1.0383(5) 0.2500 -0.2816(3) 0.0386(10) Uani d S 1 2 . .
    C C5 0.8702(5) 0.2500 -0.2956(3) 0.0425(10) Uani d S 1 2 . .
    H H5 0.7954 0.2500 -0.3694 0.051 Uiso calc SR 1 2 . .
    C C6 0.8136(5) 0.2500 -0.1994(3) 0.0372(10) Uani d S 1 2 . .
    H H6 0.7000 0.2500 -0.2095 0.045 Uiso calc SR 1 2 . .
    C C7 0.8564(4) 0.2500 0.0183(3) 0.0319(9) Uani d S 1 2 . .
    C C8 0.7457(3) 0.1189(3) 0.0130(2) 0.0424(8) Uani d . 1 1 . .
    H H8A 0.6611 0.1165 -0.0613 0.051 Uiso calc R 1 1 . .
    H H8B 0.8131 0.0354 0.0190 0.051 Uiso calc R 1 1 . .
    C C9 0.6634(4) 0.1176(4) 0.1081(3) 0.0613(11) Uani d . 1 1 . .
    H H9A 0.7474 0.1105 0.1824 0.074 Uiso calc R 1 1 . .
    H H9B 0.5920 0.0362 0.0991 0.074 Uiso calc R 1 1 . .
    C C10 0.5613(6) 0.2500 0.1054(4) 0.077(2) Uani d S 1 2 . .
    H H10A 0.4679 0.2500 0.0358 0.092 Uiso calc SR 1 2 . .
    H H10B 0.5181 0.2500 0.1713 0.092 Uiso calc SR 1 2 . .
    C C11 1.0029(4) 0.2500 0.1307(3) 0.0305(9) Uani d S 1 2 . .
    C C12 1.0744(3) 0.1265(3) 0.1817(2) 0.0403(8) Uani d . 1 1 . .
    H H12 1.0283 0.0417 0.1503 0.048 Uiso calc R 1 1 . .
    C C13 1.2123(4) 0.1256(3) 0.2777(2) 0.0436(8) Uani d . 1 1 . .
    H H13 1.2590 0.0414 0.3101 0.052 Uiso calc R 1 1 . .
    C C14 1.2789(5) 0.2500 0.3243(3) 0.0362(10) Uani d S 1 2 . .
    Cl Cl1 0.35794(16) 1.02159(14) 0.60558(11) 0.1036(6) Uani d . 1 1 . .
    N N1 1.1019(5) 0.2500 -0.3833(3) 0.0507(10) Uani d S 1 2 . .
    H H1A 1.1617 0.3283 -0.3818 0.061 Uiso d PR 0.50 1 . .
    H H1B 1.0163 0.2500 -0.4484 0.061 Uiso d SR 1 2 . .
    H H1C 1.1641 0.1729 -0.3814 0.061 Uiso d PR 0.50 1 . .
    N N2 1.4267(4) 0.2500 0.4255(3) 0.0493(10) Uani d S 1 2 . .
    H H2A 1.5082 0.2037 0.4086 0.059 Uiso d PR 0.50 1 . .
    H H2B 1.4031 0.2084 0.4846 0.059 Uiso d PR 0.50 1 . .
    H H2C 1.4584 0.3378 0.4446 0.059 Uiso d PR 0.50 1 . .
    O O1 0.8669(6) 0.2500 0.4122(4) 0.128(2) Uani d S 1 2 . .
    H H1D 0.8043 0.3178 0.3960 0.192 Uiso d PR 0.50 1 . .
    H H1E 0.7860 0.1950 0.3841 0.192 Uiso d PR 0.50 1 . .
loop_
    _atom_site_aniso_label
    _atom_site_aniso_U_11
    _atom_site_aniso_U_22
    _atom_site_aniso_U_33
    _atom_site_aniso_U_12
    _atom_site_aniso_U_13
    _atom_site_aniso_U_23
    C1 0.030(2) 0.025(2) 0.032(2) 0.000 0.0082(15) 0.000
    C2 0.030(2) 0.039(2) 0.039(2) 0.000 0.0105(16) 0.000
    C3 0.035(2) 0.046(3) 0.048(2) 0.000 0.0184(19) 0.000
    C4 0.041(2) 0.041(2) 0.041(2) 0.000 0.0226(19) 0.000
    C5 0.044(2) 0.046(3) 0.036(2) 0.000 0.0099(18) 0.000
    C6 0.028(2) 0.043(2) 0.041(2) 0.000 0.0109(17) 0.000
    C7 0.0252(19) 0.036(2) 0.033(2) 0.000 0.0060(15) 0.000
    C8 0.0352(16) 0.054(2) 0.0357(15) -0.0139(14) 0.0078(12) 0.0014(13)
    C9 0.0405(18) 0.099(3) 0.0450(18) -0.0282(19) 0.0127(14) 0.0056(18)
    C10 0.035(3) 0.155(6) 0.045(3) 0.000 0.018(2) 0.000
    C11 0.0286(19) 0.035(2) 0.0291(19) 0.000 0.0101(15) 0.000
    C12 0.0418(17) 0.0318(16) 0.0425(16) 0.0008(13) 0.0051(13) -0.0019(12)
    C13 0.0439(17) 0.0334(17) 0.0456(17) 0.0044(13) 0.0007(13) 0.0073(13)
    C14 0.030(2) 0.043(2) 0.033(2) 0.000 0.0056(17) 0.000
    Cl1 0.1165(11) 0.1117(11) 0.1092(10) 0.0666(8) 0.0747(8) 0.0572(7)
    N1 0.053(2) 0.057(3) 0.050(2) 0.000 0.0262(18) 0.000
    N2 0.041(2) 0.058(3) 0.039(2) 0.000 -0.0023(15) 0.000
    O1 0.106(4) 0.199(7) 0.067(3) 0.000 0.007(3) 0.000
_geom_special_details
;
All e.s.d.'s (except the e.s.d. in the dihedral angle between two l.s. planes)
are estimated using the full covariance matrix. The cell e.s.d.'s are taken
into account individually in the estimation of e.s.d.'s in distances, angles
and torsion angles; correlations between e.s.d.'s in cell parameters are only
used when they are defined by crystal symmetry. An approximate (isotropic)
treatment of cell e.s.d.'s is used for estimating e.s.d.'s involving l.s.
planes.
;
loop_
    _geom_bond_atom_site_label_1
    _geom_bond_atom_site_label_2
    _geom_bond_site_symmetry_2
    _geom_bond_distance
    _geom_bond_publ_flag
    C1 C2 . 1.388(5) ?
    C1 C6 . 1.404(5) ?
    C1 C7 . 1.535(5) ?
    C2 C3 . 1.393(5) ?
    C2 H2 . 0.9300 ?
    C3 C4 . 1.352(6) ?
    C3 H3 . 0.9300 ?
    C4 C5 . 1.379(6) ?
    C4 N1 . 1.480(5) ?
    C5 C6 . 1.382(5) ?
    C5 H5 . 0.9300 ?
    C6 H6 . 0.9300 ?
    C7 C11 . 1.546(5) ?
    C7 C8 . 1.552(4) ?
    C7 C8 4_565 1.552(4) ?
    C8 C9 . 1.508(4) ?
    C8 H8A . 0.9700 ?
    C8 H8B . 0.9700 ?
    C9 C10 . 1.525(5) ?
    C9 H9A . 0.9700 ?
    C9 H9B . 0.9700 ?
    C10 C9 4_565 1.525(5) ?
    C10 H10A . 0.9700 ?
    C10 H10B . 0.9700 ?
    C11 C12 4_565 1.384(3) ?
    C11 C12 . 1.384(3) ?
    C12 C13 . 1.383(4) ?
    C12 H12 . 0.9300 ?
    C13 C14 . 1.363(3) ?
    C13 H13 . 0.9300 ?
    C14 C13 4_565 1.363(3) ?
    C14 N2 . 1.469(5) ?
    N1 H1A . 0.8993 ?
    N1 H1B . 0.8990 ?
    N1 H1C . 0.9005 ?
    N2 H2A . 0.8900 ?
    N2 H2B . 0.8900 ?
    N2 H2C . 0.8900 ?
    O1 H1D . 0.8217 ?
    O1 H1E . 0.8491 ?
loop_
    _geom_angle_atom_site_label_1
    _geom_angle_atom_site_label_2
    _geom_angle_atom_site_label_3
    _geom_angle_site_symmetry_1
    _geom_angle_site_symmetry_3
    _geom_angle
    _geom_angle_publ_flag
    C2 C1 C6 . . 116.2(3) ?
    C2 C1 C7 . . 123.4(3) ?
    C6 C1 C7 . . 120.4(3) ?
    C1 C2 C3 . . 122.3(4) ?
    C1 C2 H2 . . 118.9 ?
    C3 C2 H2 . . 118.9 ?
    C4 C3 C2 . . 119.5(4) ?
    C4 C3 H3 . . 120.3 ?
    C2 C3 H3 . . 120.3 ?
    C3 C4 C5 . . 120.7(4) ?
    C3 C4 N1 . . 118.7(3) ?
    C5 C4 N1 . . 120.6(4) ?
    C4 C5 C6 . . 119.7(4) ?
    C4 C5 H5 . . 120.2 ?
    C6 C5 H5 . . 120.2 ?
    C5 C6 C1 . . 121.6(4) ?
    C5 C6 H6 . . 119.2 ?
    C1 C6 H6 . . 119.2 ?
    C1 C7 C11 . . 109.6(3) ?
    C1 C7 C8 . . 109.2(2) ?
    C11 C7 C8 . . 110.63(19) ?
    C1 C7 C8 . 4_565 109.2(2) ?
    C11 C7 C8 . 4_565 110.63(19) ?
    C8 C7 C8 . 4_565 107.5(3) ?
    C9 C8 C7 . . 112.4(3) ?
    C9 C8 H8A . . 109.1 ?
    C7 C8 H8A . . 109.1 ?
    C9 C8 H8B . . 109.1 ?
    C7 C8 H8B . . 109.1 ?
    H8A C8 H8B . . 107.8 ?
    C8 C9 C10 . . 111.2(3) ?
    C8 C9 H9A . . 109.4 ?
    C10 C9 H9A . . 109.4 ?
    C8 C9 H9B . . 109.4 ?
    C10 C9 H9B . . 109.4 ?
    H9A C9 H9B . . 108.0 ?
    C9 C10 C9 4_565 . 112.0(4) ?
    C9 C10 H10A 4_565 . 109.2 ?
    C9 C10 H10A . . 109.2 ?
    C9 C10 H10B 4_565 . 109.2 ?
    C9 C10 H10B . . 109.2 ?
    H10A C10 H10B . . 107.9 ?
    C12 C11 C12 4_565 . 116.8(3) ?
    C12 C11 C7 4_565 . 121.54(17) ?
    C12 C11 C7 . . 121.54(17) ?
    C13 C12 C11 . . 121.9(3) ?
    C13 C12 H12 . . 119.0 ?
    C11 C12 H12 . . 119.0 ?
    C14 C13 C12 . . 119.0(3) ?
    C14 C13 H13 . . 120.5 ?
    C12 C13 H13 . . 120.5 ?
    C13 C14 C13 . 4_565 121.2(3) ?
    C13 C14 N2 . . 119.38(18) ?
    C13 C14 N2 4_565 . 119.38(18) ?
    C4 N1 H1A . . 108.8 ?
    C4 N1 H1B . . 109.5 ?
    H1A N1 H1B . . 108.6 ?
    C4 N1 H1C . . 109.3 ?
    H1A N1 H1C . . 111.0 ?
    H1B N1 H1C . . 109.6 ?
    C14 N2 H2A . . 109.5 ?
    C14 N2 H2B . . 109.5 ?
    H2A N2 H2B . . 109.5 ?
    C14 N2 H2C . . 109.5 ?
    H2A N2 H2C . . 109.5 ?
    H2B N2 H2C . . 109.5 ?
    H1D O1 H1E . . 90.4 ?
loop_
    _geom_torsion_atom_site_label_1
    _geom_torsion_atom_site_label_2
    _geom_torsion_atom_site_label_3
    _geom_torsion_atom_site_label_4
    _geom_torsion_site_symmetry_1
    _geom_torsion_site_symmetry_2
    _geom_torsion_site_symmetry_3
    _geom_torsion_site_symmetry_4
    _geom_torsion
    _geom_torsion_publ_flag
    C6 C1 C2 C3 . . . . 0.0 ?
    C7 C1 C2 C3 . . . . 180.0 ?
    C1 C2 C3 C4 . . . . 0.0 ?
    C2 C3 C4 C5 . . . . 0.0 ?
    C2 C3 C4 N1 . . . . 180.0 ?
    C3 C4 C5 C6 . . . . 0.0 ?
    N1 C4 C5 C6 . . . . 180.0 ?
    C4 C5 C6 C1 . . . . 0.0 ?
    C2 C1 C6 C5 . . . . 0.0 ?
    C7 C1 C6 C5 . . . . 180.0 ?
    C2 C1 C7 C11 . . . . 0.0 ?
    C6 C1 C7 C11 . . . . 180.0 ?
    C2 C1 C7 C8 . . . . -121.3(2) ?
    C6 C1 C7 C8 . . . . 58.7(2) ?
    C2 C1 C7 C8 . . . 4_565 121.3(2) ?
    C6 C1 C7 C8 . . . 4_565 -58.7(2) ?
    C1 C7 C8 C9 . . . . -175.1(2) ?
    C11 C7 C8 C9 . . . . 64.2(3) ?
    C8 C7 C8 C9 4_565 . . . -56.7(4) ?
    C7 C8 C9 C10 . . . . 56.5(3) ?
    C8 C9 C10 C9 . . . 4_565 -53.9(5) ?
    C1 C7 C11 C12 . . . 4_565 88.2(3) ?
    C8 C7 C11 C12 . . . 4_565 -151.3(3) ?
    C8 C7 C11 C12 4_565 . . 4_565 -32.3(4) ?
    C1 C7 C11 C12 . . . . -88.2(3) ?
    C8 C7 C11 C12 . . . . 32.3(4) ?
    C8 C7 C11 C12 4_565 . . . 151.3(3) ?
    C12 C11 C12 C13 4_565 . . . -1.0(5) ?
    C7 C11 C12 C13 . . . . 175.6(3) ?
    C11 C12 C13 C14 . . . . 0.6(5) ?
    C12 C13 C14 C13 . . . 4_565 -0.2(6) ?
    C12 C13 C14 N2 . . . . -179.2(3) ?
loop_
    _geom_hbond_atom_site_label_D
    _geom_hbond_atom_site_label_H
    _geom_hbond_atom_site_label_A
    _geom_hbond_site_symmetry_A
    _geom_hbond_distance_DH
    _geom_hbond_distance_HA
    _geom_hbond_distance_DA
    _geom_hbond_angle_DHA
    N2 H2C Cl1 4_675 0.89 2.70 3.253(3) 121.4
    N2 H2C Cl1 2_746 0.89 2.53 3.252(3) 138.6
    N2 H2B Cl1 1_645 0.89 2.41 3.253(3) 158.7
    N2 H2A Cl1 3_766 0.89 2.46 3.252(3) 148.4
    O1 H1E Cl1 3_666 0.85 2.42 3.183(3) 149.8
    O1 H1D Cl1 2_646 0.82 2.38 3.183(3) 167.2
    N1 H1C Cl1 1_644 0.90 2.22 3.101(3) 164.9
    N1 H1B O1 1_554 0.90 1.78 2.678(6) 172.3
    N1 H1A Cl1 4_674 0.90 2.23 3.101(3) 163.2
