# Supplementary material for: 4,4′-(Cyclo­hexane-1,1-di­yl)dianilinium dichloride monohydrate
Source: Acta Crystallogr Sect E Struct Rep Online. 2011 Aug 27;67(Pt 9):o2420. doi: 10.1107/S1600536811032995 (PMC3200667; doi:10.1107/S1600536811032995)
Supplement: Supplementary file 2 [file e-67-o2420-Isup2.hkl]

# 
# h,k,l, Fc-squared, Fo-squared, sigma(Fo-squared) and status flag 
# 
data_I
_shelx_title ' 281109B_0m in P2(1)/m' 
_shelx_refln_list_code          4 
_shelx_F_calc_maximum      112.05 
_exptl_crystal_F_000       380.00 
_reflns_d_resolution_high  0.8410 
 
loop_ 
 _symmetry_equiv_pos_as_xyz 
 'x, y, z' 
 '-x, y+1/2, -z' 
 '-x, -y, -z' 
 'x, -y-1/2, z' 
 
_cell_length_a     8.4419 
_cell_length_b     9.5482 
_cell_length_c    12.0982 
_cell_angle_alpha  90.000 
_cell_angle_beta  107.085 
_cell_angle_gamma  90.000 
 
_shelx_F_squared_multiplier     1.000 
 
loop_ 
 _refln_index_h 
 _refln_index_k 
 _refln_index_l 
 _refln_F_squared_calc 
 _refln_F_squared_meas 
 _refln_F_squared_sigma 
 _refln_observed_status 
   1   0   0     1075.77     1219.63     13.94 o 
   2   0   0      762.39      854.56     42.95 o 
   3   0   0      202.25      239.02     12.62 o 
   4   0   0      921.14      816.11     73.68 o 
   5   0   0        4.68        1.24      1.55 o 
   6   0   0        7.82       21.93      3.63 o 
   7   0   0       14.31       22.37      6.53 o 
   8   0   0        0.00        8.95      5.28 o 
   9   0   0       13.15        6.01      5.50 o 
   1   1   0       53.01       56.42      3.36 o 
   2   1   0       25.42       24.90      2.95 o 
   3   1   0      420.63      427.52     12.81 o 
   4   1   0       52.07       61.17      2.92 o 
   5   1   0      241.11      236.70     10.87 o 
   6   1   0       54.21       60.37      3.73 o 
   7   1   0       12.73       11.68      2.78 o 
   8   1   0        0.62        0.00      2.36 o 
   9   1   0       18.06       19.39      5.62 o 
   0   2   0     6740.59     5362.95     40.05 o 
   1   2   0     6315.26     6273.48    426.40 o 
   2   2   0      963.32     1140.35     56.19 o 
   3   2   0     2700.16     2747.61     85.65 o 
   4   2   0        3.39        1.31      0.87 o 
   5   2   0       60.91       83.88      5.90 o 
   6   2   0       76.18       57.92      4.80 o 
   7   2   0      237.00      264.81     10.67 o 
   8   2   0        4.06        7.68      3.73 o 
   9   2   0        0.04        0.00      3.08 o 
   1   3   0        4.34        1.36      1.14 o 
   2   3   0      312.91      340.68     23.46 o 
   3   3   0      306.68      370.27     19.66 o 
   4   3   0      315.24      289.05     13.73 o 
   5   3   0       85.52      141.83      6.06 o 
   6   3   0      100.76      127.12      6.73 o 
   7   3   0        0.01        0.11      1.79 o 
   8   3   0        6.94        2.32      2.90 o 
   9   3   0        7.21        4.77      5.28 o 
   1   4   0      108.74      159.60      8.22 o 
   2   4   0      393.97      417.84     32.31 o 
   3   4   0        4.64        2.59      0.97 o 
   4   4   0      668.71      720.41     30.83 o 
   5   4   0        7.91        5.45      1.70 o 
   6   4   0       94.16       98.23      7.69 o 
   7   4   0      119.86      139.09      7.97 o 
   8   4   0        1.65        4.43      3.42 o 
   1   5   0       56.71       52.24      4.66 o 
   2   5   0      975.50     1130.53     19.97 o 
   3   5   0       70.83       60.05      3.64 o 
   4   5   0       66.45       84.75      5.36 o 
   5   5   0        0.49        3.69      2.05 o 
   6   5   0        7.14        6.72      2.57 o 
   7   5   0       40.93       34.58      6.43 o 
   8   5   0       14.03       15.57      5.14 o 
   0   6   0     1254.47     1157.94     30.95 o 
   1   6   0      574.73      691.86     50.17 o 
   2   6   0       90.04       87.76      6.43 o 
   3   6   0      229.37      223.56     17.99 o 
   4   6   0        0.07        1.08      1.60 o 
   5   6   0        0.02        0.75      1.86 o 
   6   6   0       46.56       50.37      7.62 o 
   7   6   0       78.28       77.59      9.23 o 
   8   6   0        0.17        0.00      3.01 o 
   1   7   0       43.75       21.85     16.47 o 
   2   7   0      135.99      160.24     12.10 o 
   3   7   0        0.16        0.00      1.60 o 
   4   7   0        6.45        2.86      2.19 o 
   5   7   0      113.74      122.13     10.14 o 
   6   7   0       10.01        9.32      4.45 o 
   7   7   0        3.48        4.45      4.12 o 
   0   8   0     1871.63     1859.78     46.21 o 
   1   8   0      247.85      270.35     18.78 o 
   2   8   0       27.83       31.93      5.52 o 
   3   8   0        2.27        1.72      2.08 o 
   4   8   0        4.70        6.68      4.25 o 
   5   8   0       32.25       32.27      6.88 o 
   6   8   0        0.01        1.53      3.50 o 
   1   9   0       34.67       41.20      6.33 o 
   2   9   0        5.68        8.17      2.91 o 
   3   9   0       24.60       38.82      9.90 o 
   4   9   0       10.92        8.90      4.56 o 
   5   9   0        5.32        4.09      4.13 o 
   0  10   0      207.64      194.60     17.60 o 
   1  10   0       70.32       70.55      8.99 o 
   2  10   0       25.95       25.55      6.17 o 
   3  10   0       10.90        8.41      4.35 o 
   4  10   0       11.54        7.53      4.78 o 
   1  11   0        2.47        5.28      5.13 o 
   2  11   0        7.21        4.28      3.94 o 
  -9   0   1       47.08       35.94      9.46 o 
  -8   0   1        1.51        7.12      4.91 o 
  -7   0   1        0.57        9.93      3.03 o 
  -6   0   1       11.87        8.54      2.53 o 
  -5   0   1      226.80      165.96      7.40 o 
  -4   0   1      140.76       80.57      9.65 o 
  -3   0   1     1493.44     1567.48     88.13 o 
  -2   0   1     2187.38     2866.47     27.43 o 
  -1   0   1     1095.69     1105.20     13.57 o 
   0   0   1      115.52       98.44      3.45 o 
   1   0   1     2721.86     2548.00    211.37 o 
   2   0   1     1825.25     1751.04    204.25 o 
   3   0   1      225.08      167.29     16.94 o 
   4   0   1      828.13      688.52     62.35 o 
   5   0   1      657.86      714.56     36.86 o 
   6   0   1       34.30        8.80      4.40 o 
   7   0   1        3.23        0.00      2.64 o 
   8   0   1        0.12        0.00      3.08 o 
   9   0   1       51.04       58.46     12.18 o 
  -9   1   1       25.20       26.07      5.79 o 
  -8   1   1        0.05        0.02      2.38 o 
  -7   1   1        0.16        0.00      1.22 o 
  -6   1   1       15.02       13.33      2.19 o 
  -5   1   1      110.11      106.33      4.29 o 
  -4   1   1      228.58      316.08     11.69 o 
  -3   1   1      294.34      311.20     13.00 o 
  -2   1   1     1552.98     1595.64     89.48 o 
  -1   1   1      176.81      183.74     14.94 o 
   0   1   1      183.05      146.55     10.48 o 
   1   1   1     4580.62     4572.14    218.95 o 
   2   1   1      619.67      650.12     31.45 o 
   3   1   1       59.59       50.53      3.28 o 
   4   1   1      484.48      522.67     25.90 o 
   5   1   1       18.55       17.26      2.08 o 
   6   1   1        6.23        6.80      2.13 o 
   7   1   1        1.28        1.29      2.31 o 
   8   1   1        7.63        8.81      3.74 o 
   9   1   1        3.80       11.66      4.77 o 
  -9   2   1        2.38        0.00      4.33 o 
  -8   2   1        0.00        3.73      2.37 o 
  -7   2   1       31.01       38.82      4.47 o 
  -6   2   1      183.21      191.33      6.43 o 
  -5   2   1       76.98       52.51     19.48 o 
  -4   2   1      179.45      187.53      8.58 o 
  -3   2   1      276.83      206.71     10.46 o 
  -2   2   1     1652.11     1659.18     89.22 o 
  -1   2   1      300.31      432.29     34.74 o 
   0   2   1     1420.27     2010.59     22.67 o 
   1   2   1     1173.47     1119.07     65.92 o 
   2   2   1     1245.23     1196.02     60.19 o 
   3   2   1      637.66      632.58     27.28 o 
   4   2   1      217.65      205.58      5.87 o 
   5   2   1       65.16       76.62      3.74 o 
   6   2   1       15.36        7.31      2.21 o 
   7   2   1       21.32       15.31      4.15 o 
   8   2   1        3.39        2.43      2.97 o 
   9   2   1        5.50        1.14      2.96 o 
  -9   3   1       27.34       36.75     10.56 o 
  -8   3   1       73.93       69.30      7.97 o 
  -7   3   1      191.55      210.40     12.06 o 
  -6   3   1       43.37       41.76      3.55 o 
  -5   3   1      331.48      411.19     19.43 o 
  -4   3   1        3.45        1.33      0.84 o 
  -3   3   1      790.83      992.49     44.40 o 
  -2   3   1      642.96      685.30     47.21 o 
  -1   3   1     4787.93     4663.10    367.17 o 
   0   3   1     1515.45     1760.37    204.18 o 
   1   3   1      684.66      337.16    389.65 o 
   2   3   1        0.13        3.20      1.16 o 
   3   3   1        0.04        0.93      0.79 o 
   4   3   1       19.61       21.28      2.03 o 
   5   3   1        0.15        1.73      1.27 o 
   6   3   1       25.97       35.18      4.26 o 
   7   3   1       26.83       29.27      4.37 o 
   8   3   1        5.24        6.46      3.77 o 
   9   3   1        9.87        7.03      5.17 o 
  -9   4   1        2.20        0.00      4.77 o 
  -8   4   1        7.11        5.44      3.74 o 
  -7   4   1       27.61       28.70      6.82 o 
  -6   4   1       59.12       55.87      6.42 o 
  -5   4   1       41.50       42.26      3.45 o 
  -4   4   1        0.05        0.61      0.92 o 
  -3   4   1     1908.06     1958.22    100.32 o 
  -2   4   1      108.30      102.80      7.08 o 
  -1   4   1       61.35       99.03     11.08 o 
   0   4   1     1258.27     1247.36    143.37 o 
   1   4   1     1591.98     1600.99     29.49 o 
   2   4   1      824.12      971.07     61.99 o 
   3   4   1      112.09       95.40      4.26 o 
   4   4   1      117.35       95.38      6.70 o 
   5   4   1       38.98       32.05      8.66 o 
   6   4   1       70.20       95.05      9.43 o 
   7   4   1       16.33       13.02      3.55 o 
   8   4   1       41.23       60.97      9.54 o 
  -8   5   1        4.48        0.42      2.98 o 
  -7   5   1      104.69      103.61     10.34 o 
  -6   5   1       38.92       45.89      6.61 o 
  -5   5   1        4.02        5.39      1.77 o 
  -4   5   1      157.92      205.29     10.95 o 
  -3   5   1      566.03      618.20     44.95 o 
  -2   5   1       30.06       22.55      3.08 o 
  -1   5   1       65.04       98.41     14.19 o 
   0   5   1     1243.81     1352.70    143.55 o 
   1   5   1      434.53      445.57     32.50 o 
   2   5   1       81.08       68.28      7.06 o 
   3   5   1      176.56      188.93      6.46 o 
   4   5   1      330.00      348.25     20.55 o 
   5   5   1        3.77        2.80      1.96 o 
   6   5   1        0.88        0.93      1.96 o 
   7   5   1      132.55      155.71     17.51 o 
   8   5   1        0.29        0.00      4.18 o 
  -8   6   1        2.36        5.15      3.83 o 
  -7   6   1        4.48        5.50      3.55 o 
  -6   6   1       66.25       52.33      7.62 o 
  -5   6   1       64.91       65.76     11.96 o 
  -4   6   1        8.41        9.08      2.56 o 
  -3   6   1        1.03        1.35      1.38 o 
  -2   6   1      174.08      163.46     12.73 o 
  -1   6   1      127.34      137.83     10.56 o 
   0   6   1      343.14      301.92     16.36 o 
   1   6   1       13.94        9.82      2.93 o 
   2   6   1        6.26       15.70      2.77 o 
   3   6   1      119.98      110.96      9.70 o 
   4   6   1       21.43       18.47      3.85 o 
   5   6   1        1.14        2.08      2.03 o 
   6   6   1       34.54       35.57      5.15 o 
   7   6   1       20.34       20.16      5.87 o 
  -7   7   1        0.84        1.31      3.24 o 
  -6   7   1       39.15       45.00      7.74 o 
  -5   7   1      139.59      164.43     11.67 o 
  -4   7   1        5.72        3.41      2.77 o 
  -3   7   1        4.82        4.00      1.95 o 
  -2   7   1        0.62        0.04      1.44 o 
  -1   7   1       32.43       30.50      4.82 o 
   0   7   1       38.99       42.96      5.49 o 
   1   7   1      255.00      272.82     12.73 o 
   2   7   1       35.67       47.81      5.79 o 
   3   7   1      221.67      258.52     10.31 o 
   4   7   1        1.87        0.87      1.79 o 
   5   7   1        1.86        4.04      2.69 o 
   6   7   1       16.91       25.16      6.30 o 
   7   7   1       11.66       14.18      5.58 o 
  -6   8   1        1.20        0.96      3.55 o 
  -5   8   1       32.53       32.95      6.82 o 
  -4   8   1       24.30       19.58      5.35 o 
  -3   8   1       12.41       15.59      4.42 o 
  -2   8   1       56.26       66.92      5.99 o 
  -1   8   1      183.39      212.97     11.33 o 
   0   8   1       61.63       59.78      6.79 o 
   1   8   1        3.07        8.74      6.01 o 
   2   8   1        8.46       13.91      4.01 o 
   3   8   1        5.48        4.39      2.38 o 
   4   8   1       26.43       31.31      4.84 o 
   5   8   1       33.21       31.09      6.86 o 
   6   8   1       39.08       42.73      8.25 o 
  -6   9   1        0.25        0.76      3.90 o 
  -5   9   1        0.78        5.35      4.05 o 
  -4   9   1       46.74       53.28      8.55 o 
  -3   9   1       11.45       20.46      6.93 o 
  -2   9   1       27.00       22.51      5.26 o 
  -1   9   1       28.00       39.78      6.32 o 
   0   9   1        3.48        4.60      3.01 o 
   1   9   1       58.47       47.31      6.74 o 
   2   9   1        7.98        0.22      4.22 o 
   3   9   1        1.09        0.00      2.25 o 
   4   9   1       62.11       60.94     16.91 o 
   5   9   1        5.34        1.59      3.96 o 
  -4  10   1        0.87        0.00      3.21 o 
  -3  10   1        7.51        2.86      4.55 o 
  -2  10   1        0.25        1.92      2.85 o 
  -1  10   1       52.69       40.74      8.36 o 
   0  10   1       11.53       12.77      4.32 o 
   1  10   1        4.37        5.14      3.36 o 
   3  10   1       12.01       21.54      7.37 o 
   4  10   1        8.95        8.85      5.20 o 
  -2  11   1        8.72        8.76      4.91 o 
  -1  11   1       43.99       42.03     10.01 o 
   0  11   1       38.66       29.93      9.61 o 
   2  11   1        7.06        8.17      4.77 o 
  -9   0   2        1.30        4.69      4.77 o 
  -8   0   2        0.57        1.77      2.26 o 
  -7   0   2        5.70        0.90      1.83 o 
  -6   0   2      246.98      271.01     10.42 o 
  -5   0   2      503.02      428.66     20.47 o 
  -4   0   2      198.80      275.36     26.77 o 
  -3   0   2     2215.44     2125.20    124.04 o 
  -2   0   2       58.03       35.50      2.37 o 
  -1   0   2      525.65      426.53     37.41 o 
   0   0   2      140.52      184.68     20.67 o 
   1   0   2     2392.73     2531.84     26.63 o 
   2   0   2       80.56       72.10      4.77 o 
   3   0   2      351.66      354.28     26.99 o 
   4   0   2      906.79      861.83     64.66 o 
   5   0   2        5.82        8.93      2.21 o 
   6   0   2      244.27      330.16     19.07 o 
   7   0   2       29.30       50.10      9.61 o 
   8   0   2       50.12       43.06     10.12 o 
   9   0   2        7.37        6.53      6.09 o 
  -9   1   2      104.62       82.18      8.97 o 
  -8   1   2       47.26       42.41      4.94 o 
  -7   1   2        1.73        5.53      1.88 o 
  -6   1   2       40.16       49.77      3.74 o 
  -5   1   2      160.37      193.33      5.74 o 
  -4   1   2       83.70      100.33      5.61 o 
  -3   1   2      227.47      233.44     10.75 o 
  -2   1   2     1958.02     2179.34     63.95 o 
  -1   1   2     1341.32     1303.81    108.72 o 
   0   1   2      141.64      163.77      9.67 o 
   1   1   2     1192.43     1270.15     64.77 o 
   2   1   2       35.46       55.37      3.94 o 
   3   1   2      867.36      948.06     38.83 o 
   4   1   2       91.18       95.73      3.98 o 
   5   1   2       13.64       16.60      2.64 o 
   6   1   2        7.55        2.92      2.10 o 
   7   1   2        0.00        0.17      2.04 o 
   8   1   2        2.87        7.26      3.98 o 
   9   1   2        0.18        1.33      3.23 o 
  -9   2   2        6.40        2.60      5.79 o 
  -8   2   2        0.72        1.43      2.11 o 
  -7   2   2        7.29        7.93      3.36 o 
  -6   2   2       87.10       83.77      4.44 o 
  -5   2   2       95.46       88.28      4.77 o 
  -4   2   2       13.84       14.33      1.82 o 
  -3   2   2      674.22      652.68     41.18 o 
  -2   2   2     6127.24     6211.86    311.23 o 
  -1   2   2     1307.27     1694.20    149.44 o 
   0   2   2      162.55      196.76     10.57 o 
   1   2   2      897.27      733.39    191.03 o 
   2   2   2     1099.52      943.50     51.86 o 
   3   2   2        0.00        1.18      0.72 o 
   4   2   2       35.22       50.00      2.61 o 
   5   2   2       91.98       91.69      4.53 o 
   6   2   2       65.18       48.07      4.60 o 
   7   2   2        0.10        3.08      2.69 o 
   8   2   2        0.95        3.14      3.03 o 
  -9   3   2       98.85       99.02      9.54 o 
  -8   3   2      106.08       32.66     44.64 o 
  -7   3   2      108.50      121.15      5.87 o 
  -6   3   2        4.74        2.35      1.47 o 
  -5   3   2       18.55       18.48      2.93 o 
  -4   3   2      690.98      904.25     30.95 o 
  -3   3   2        0.09        0.09      0.63 o 
  -2   3   2      125.82      135.17      6.18 o 
  -1   3   2      131.17      145.92     16.67 o 
   0   3   2     2078.86     1848.62    153.63 o 
   1   3   2     1197.63     1196.04     76.58 o 
   2   3   2       70.78       92.99      4.71 o 
   3   3   2      174.26      201.38      8.95 o 
   4   3   2      116.09      152.67     10.18 o 
   5   3   2       96.44      114.94      7.89 o 
   6   3   2       83.44       83.35      5.88 o 
   7   3   2        6.69        5.66      3.21 o 
   8   3   2        4.15       10.86      5.94 o 
  -9   4   2       39.35       11.17     18.45 o 
  -8   4   2      194.30      171.21     11.56 o 
  -7   4   2        5.11       11.69      4.02 o 
  -6   4   2      104.74       90.56      7.00 o 
  -5   4   2      279.62      270.56     11.75 o 
  -4   4   2        8.76        5.35      1.59 o 
  -3   4   2       69.24       94.88     16.49 o 
  -2   4   2       89.79       88.52      3.65 o 
  -1   4   2      561.47      503.18     16.21 o 
   0   4   2      179.86      197.83     16.80 o 
   1   4   2      345.37      297.74     21.90 o 
   2   4   2      601.85      573.51     42.71 o 
   3   4   2        0.44        0.35      1.12 o 
   4   4   2      518.32      533.04     25.97 o 
   5   4   2      191.17      183.49     11.53 o 
   6   4   2      153.54      172.20      8.83 o 
   7   4   2      115.71      102.81     19.62 o 
   8   4   2        2.86        6.41      3.77 o 
  -8   5   2      188.21      191.83     22.04 o 
  -7   5   2       23.56       16.60      4.62 o 
  -6   5   2        0.09        0.52      1.72 o 
  -5   5   2      136.61      151.84      7.67 o 
  -4   5   2        0.89        1.78      1.29 o 
  -3   5   2       98.51      101.41      7.29 o 
  -2   5   2      102.29      130.49      6.10 o 
  -1   5   2      350.94      311.75      9.23 o 
   0   5   2        3.81        0.35      1.37 o 
   1   5   2        0.52        0.00      1.19 o 
   2   5   2       64.86       69.94      6.18 o 
   3   5   2       36.62       48.14      4.26 o 
   4   5   2       34.14       44.18      3.93 o 
   5   5   2      223.04      145.65     76.79 o 
   6   5   2       69.97       79.88     10.96 o 
   7   5   2        2.11        5.18      3.07 o 
   8   5   2        1.83        0.37      4.84 o 
  -8   6   2        2.92        3.41      3.73 o 
  -7   6   2       12.25       13.42      4.64 o 
  -6   6   2        1.39        1.30      2.06 o 
  -5   6   2       46.53       34.93      4.80 o 
  -4   6   2       26.32       14.45      3.91 o 
  -3   6   2        6.99       11.11      2.43 o 
  -2   6   2      310.99      358.37     26.17 o 
  -1   6   2      178.31      143.73      9.66 o 
   0   6   2       27.68       31.22      5.28 o 
   1   6   2      185.93      211.40     22.30 o 
   2   6   2       61.35       31.64     21.81 o 
   3   6   2       42.44       40.15      4.30 o 
   4   6   2        4.76        3.81      1.77 o 
   5   6   2       50.49       49.64      5.65 o 
   6   6   2      101.14       99.27     18.56 o 
   7   6   2        1.13        3.69      3.04 o 
  -7   7   2        9.78        8.58      4.26 o 
  -6   7   2       35.25       30.46      6.55 o 
  -5   7   2        2.07        2.50      2.71 o 
  -4   7   2      158.05      174.54     25.45 o 
  -3   7   2        1.44        0.15      1.81 o 
  -2   7   2       62.55       60.03      6.00 o 
  -1   7   2      339.02      340.76     13.36 o 
   0   7   2       70.97       84.84      9.65 o 
   1   7   2        0.02        0.00      1.82 o 
   2   7   2        0.26        0.38      1.50 o 
   3   7   2        8.15        1.74      1.82 o 
   4   7   2       26.28       35.11      4.93 o 
   5   7   2       59.55       71.08      6.89 o 
   6   7   2        0.07        3.99      2.73 o 
   7   7   2       15.65       17.75      6.04 o 
  -7   8   2       32.82       28.75      7.52 o 
  -6   8   2        3.03        3.30      3.70 o 
  -5   8   2       15.49       20.60      5.56 o 
  -4   8   2       55.13       41.30      7.28 o 
  -3   8   2       50.56       62.89     10.01 o 
  -2   8   2       13.77        9.59      3.51 o 
  -1   8   2       62.64       51.85      5.27 o 
   0   8   2        6.40        7.76      3.26 o 
   1   8   2       31.25       41.30      6.01 o 
   2   8   2       11.95       11.37      3.03 o 
   3   8   2        1.15        1.02      2.27 o 
   4   8   2      134.50      144.48      8.86 o 
   5   8   2       14.58       16.37      4.28 o 
   6   8   2       13.00       16.65      8.58 o 
  -6   9   2       10.93        1.13      4.17 o 
  -5   9   2       40.14       58.65      9.27 o 
  -4   9   2        0.51        0.00      2.48 o 
  -3   9   2       25.20       28.09      8.66 o 
  -2   9   2       76.41       81.82      9.00 o 
  -1   9   2       27.29       22.71      5.24 o 
   0   9   2       11.78       15.70      4.43 o 
   1   9   2       26.86       33.31      6.04 o 
   2   9   2        0.56        0.00      2.67 o 
   3   9   2       64.93       65.21      9.11 o 
   4   9   2       39.61       44.67      6.38 o 
   5   9   2        0.52        0.88      3.86 o 
  -4  10   2        4.95        8.58      6.68 o 
  -3  10   2        0.84        0.00      2.65 o 
  -2  10   2       17.15       18.37      5.49 o 
  -1  10   2        4.26        4.76      3.27 o 
   0  10   2        9.76        5.58      3.29 o 
   1  10   2        2.10        3.21      3.14 o 
   2  10   2        1.55        0.00      2.92 o 
   3  10   2       14.24        2.96      3.89 o 
  -2  11   2        0.02        0.00      3.15 o 
  -1  11   2        3.83        2.29      3.54 o 
   0  11   2       21.84       19.06      5.87 o 
   1  11   2       13.23       20.17      8.36 o 
  -9   0   3       10.98       23.13      5.30 o 
  -8   0   3      516.02      514.53     17.14 o 
  -7   0   3        8.76       15.24      3.59 o 
  -6   0   3      106.39      132.14     17.57 o 
  -5   0   3      783.91      749.99     71.08 o 
  -4   0   3      112.18      106.84      7.37 o 
  -3   0   3      257.47      206.25      7.23 o 
  -2   0   3      885.06      902.29     58.79 o 
  -1   0   3    12556.22    11216.09    684.58 o 
   0   0   3      907.75      810.37     69.31 o 
   1   0   3     5450.69     5408.72    451.74 o 
   2   0   3     1586.36     1598.17    111.25 o 
   3   0   3        2.37        0.00      0.73 o 
   4   0   3       27.25       23.24      2.66 o 
   5   0   3      341.63      299.35     17.09 o 
   6   0   3       18.82        9.10      4.40 o 
   7   0   3        3.11        0.00      3.01 o 
   8   0   3        0.13        1.69      4.03 o 
  -9   1   3       65.14       59.34      7.59 o 
  -8   1   3        9.33        9.30      2.42 o 
  -7   1   3      100.11      102.41      5.21 o 
  -6   1   3       37.59       30.46      3.00 o 
  -5   1   3       41.93       42.68      2.99 o 
  -4   1   3        8.20       10.90      1.61 o 
  -3   1   3       30.62       32.04      2.01 o 
  -2   1   3     1094.09     1100.84     69.37 o 
  -1   1   3      433.61      458.31     26.52 o 
   0   1   3      605.33      495.60     75.80 o 
   1   1   3      335.72      304.16      7.77 o 
   2   1   3      148.11      172.69      5.56 o 
   3   1   3       59.66       79.50      4.65 o 
   4   1   3        0.25        0.62      0.98 o 
   5   1   3       75.38       67.45      6.12 o 
   6   1   3      205.84      208.79     14.23 o 
   7   1   3      243.00      219.74     12.63 o 
   8   1   3        3.86        6.13      3.72 o 
  -9   2   3        0.48        0.86      2.78 o 
  -8   2   3        0.08        0.47      1.77 o 
  -7   2   3       93.41       67.79      4.51 o 
  -6   2   3      108.98      115.85      5.91 o 
  -5   2   3      474.75      298.96    112.07 o 
  -4   2   3      296.57      301.03      7.43 o 
  -3   2   3        4.66        7.18      1.11 o 
  -2   2   3     3685.96     3757.68    248.40 o 
  -1   2   3     1183.92     1301.49     92.58 o 
   0   2   3      100.85       81.35      4.69 o 
   1   2   3       42.09       27.00      2.27 o 
   2   2   3     1941.71     1927.21     96.19 o 
   3   2   3       92.94       82.30      4.00 o 
   4   2   3       71.06       55.72      3.57 o 
   5   2   3      135.59      158.49      8.15 o 
   6   2   3      168.23      216.61     11.54 o 
   7   2   3        0.20        1.07      2.48 o 
   8   2   3        0.54        0.00      2.72 o 
  -9   3   3        9.31        8.41      4.18 o 
  -8   3   3       18.73       19.09      5.00 o 
  -7   3   3       43.80       38.75      4.59 o 
  -6   3   3        9.77       22.56      3.51 o 
  -5   3   3       10.79        6.79      1.63 o 
  -4   3   3      226.09      278.28      9.04 o 
  -3   3   3        5.21        4.34      1.00 o 
  -2   3   3       12.38        7.26      1.01 o 
  -1   3   3       70.91       83.63      4.24 o 
   0   3   3      895.71      817.92     54.66 o 
   1   3   3      106.00       92.21      7.93 o 
   2   3   3      156.56      158.91      5.97 o 
   3   3   3      238.24      243.15      8.01 o 
   4   3   3       74.80       58.63      3.96 o 
   5   3   3     1110.19     1178.15     54.68 o 
   6   3   3       14.06       10.35      2.82 o 
   7   3   3       17.85       23.35      5.54 o 
   8   3   3        0.02        0.00      2.89 o 
  -9   4   3        9.62       22.76      5.96 o 
  -8   4   3        0.50        1.94      2.79 o 
  -7   4   3        8.57        6.93      2.50 o 
  -6   4   3       44.13       38.25      4.54 o 
  -5   4   3       17.67       14.95      3.01 o 
  -4   4   3      664.54      736.32     39.91 o 
  -3   4   3        0.09        0.70      0.83 o 
  -2   4   3      243.44      256.39     13.28 o 
  -1   4   3       40.14       22.87      3.52 o 
   0   4   3      117.40      111.75      5.68 o 
   1   4   3      302.05      284.35     18.17 o 
   2   4   3        8.17        3.34      3.05 o 
   3   4   3      212.58      199.25     10.45 o 
   4   4   3      114.37      131.84      5.82 o 
   5   4   3      682.63      736.13     37.15 o 
   6   4   3       47.79       47.58      5.37 o 
   7   4   3       19.74       32.47      6.36 o 
   8   4   3        1.64        1.98      3.71 o 
  -8   5   3       20.14       21.78      5.81 o 
  -7   5   3      193.57      213.20     11.85 o 
  -6   5   3        1.87        0.00      1.55 o 
  -5   5   3       12.99        6.93      2.33 o 
  -4   5   3       11.32       12.81      5.66 o 
  -3   5   3      283.95      308.42     10.71 o 
  -2   5   3      106.43       87.42      8.29 o 
  -1   5   3        7.31        4.27      1.66 o 
   0   5   3       15.47       23.02      2.84 o 
   1   5   3      209.25      253.35     21.37 o 
   2   5   3      111.76      106.80      7.31 o 
   3   5   3       52.64       66.82      5.06 o 
   4   5   3      359.90      325.92     88.57 o 
   5   5   3      229.95      223.67     11.95 o 
   6   5   3       45.21       49.73      5.90 o 
   7   5   3       24.02       18.65      5.43 o 
  -8   6   3        1.31        3.10      3.29 o 
  -7   6   3       35.70       30.54      6.53 o 
  -6   6   3        0.01        0.18      1.80 o 
  -5   6   3       41.52       42.37      5.19 o 
  -4   6   3       32.10       30.01      4.29 o 
  -3   6   3        1.62        0.10      1.43 o 
  -2   6   3      254.10      270.54     12.54 o 
  -1   6   3       32.70       35.43      3.74 o 
   0   6   3        7.70        7.27      2.20 o 
   1   6   3        1.18        0.00      1.21 o 
   2   6   3      176.97      181.20     14.24 o 
   3   6   3       16.09       11.09      2.80 o 
   4   6   3       53.22       58.54      4.87 o 
   5   6   3       19.26       21.58      5.42 o 
   6   6   3       95.11      121.51      8.38 o 
   7   6   3        2.08        4.71      3.77 o 
  -7   7   3        1.76        0.00      2.66 o 
  -6   7   3       50.42       56.30      6.47 o 
  -5   7   3       30.29       35.18      8.69 o 
  -4   7   3       25.94       37.08      6.43 o 
  -3   7   3      165.10      197.78     11.51 o 
  -2   7   3        3.76        6.02      2.75 o 
  -1   7   3       15.71       19.48      3.68 o 
   0   7   3       62.49       69.28     11.28 o 
   1   7   3      238.03      258.13     19.88 o 
   2   7   3        0.54        0.00      1.48 o 
   3   7   3        0.00        0.00      1.55 o 
   4   7   3       17.12       25.01      5.55 o 
   5   7   3       93.75      117.24     17.95 o 
   6   7   3       42.58       36.38      5.83 o 
  -7   8   3        0.77        0.76      3.42 o 
  -6   8   3        0.34        0.00      3.03 o 
  -5   8   3        8.71       10.32      4.38 o 
  -4   8   3        0.47        0.00      2.00 o 
  -3   8   3        4.62        0.00      2.14 o 
  -2   8   3      119.01      101.66      8.60 o 
  -1   8   3      166.36      159.12     10.37 o 
   0   8   3        0.76        3.10      1.98 o 
   1   8   3      116.87      123.46      9.05 o 
   2   8   3       41.93       37.35      4.80 o 
   3   8   3       32.46       13.10     15.59 o 
   4   8   3       31.09       32.39      5.31 o 
   5   8   3       58.69       72.86      8.67 o 
  -6   9   3        0.14        0.00      5.87 o 
  -5   9   3        5.65        2.66      3.50 o 
  -4   9   3       20.98       18.04      7.48 o 
  -3   9   3        3.84        0.00      2.13 o 
  -2   9   3       56.16       59.94      8.04 o 
  -1   9   3        3.08        0.57      2.28 o 
   0   9   3       16.13       20.01      4.85 o 
   1   9   3        0.62        3.01      2.68 o 
   2   9   3       17.20       14.83      3.67 o 
   3   9   3       22.24       18.57      5.31 o 
   4   9   3        9.15       17.10      4.40 o 
  -4  10   3        1.01        0.32      3.13 o 
  -3  10   3        0.00        1.27      3.16 o 
  -2  10   3       11.52       15.95      4.92 o 
  -1  10   3        0.53        0.03      2.44 o 
   0  10   3        3.13        2.12      2.93 o 
   1  10   3        1.28        2.79      4.77 o 
   2  10   3        4.52        8.73      5.79 o 
   3  10   3        0.20        0.12      3.38 o 
  -1  11   3        2.09        0.00      2.96 o 
   0  11   3       11.20       14.80      7.30 o 
  -9   0   4        0.96        0.22      3.67 o 
  -8   0   4        0.16        0.27      1.93 o 
  -7   0   4       11.29       13.64      3.52 o 
  -6   0   4      164.05      151.15      8.91 o 
  -5   0   4      268.11      198.29      9.35 o 
  -4   0   4     2016.10     2105.70     93.30 o 
  -3   0   4     4016.69     4841.14    241.66 o 
  -2   0   4      910.40      824.20     69.76 o 
  -1   0   4     2308.49     2468.65    167.28 o 
   0   0   4     3119.40     3092.98    297.65 o 
   1   0   4        1.20        0.25      0.96 o 
   2   0   4      455.81      515.38     20.28 o 
   3   0   4      120.02       94.26      3.72 o 
   4   0   4      431.84      559.24     22.08 o 
   5   0   4      244.05      169.66     13.57 o 
   6   0   4        1.66        0.07      3.01 o 
   7   0   4       10.90       25.53      7.85 o 
   8   0   4        2.67        3.01      3.96 o 
  -9   1   4        2.30        1.02      2.18 o 
  -8   1   4       50.37       44.63      5.02 o 
  -7   1   4       33.57       31.76      3.52 o 
  -6   1   4       14.80       23.93      2.84 o 
  -5   1   4       39.30       35.40      2.85 o 
  -4   1   4      151.05      163.87      7.98 o 
  -3   1   4       15.77       21.55      1.72 o 
  -2   1   4      751.46      629.25     31.46 o 
  -1   1   4      106.27       96.94      6.70 o 
   0   1   4      137.22      147.76      9.73 o 
   1   1   4      610.59      788.06     67.45 o 
   2   1   4     1627.49     1768.51     60.88 o 
   3   1   4       17.21       21.19      2.25 o 
   4   1   4       77.72       64.45      4.86 o 
   5   1   4       77.11       90.66      8.47 o 
   6   1   4      206.38      218.88     11.90 o 
   7   1   4       85.23       91.61      9.20 o 
   8   1   4        5.38        8.93      4.34 o 
  -9   2   4        3.42       10.18      3.34 o 
  -8   2   4       41.82       49.06      5.31 o 
  -7   2   4      179.66      178.98     16.94 o 
  -6   2   4        9.34        8.37      2.38 o 
  -5   2   4       54.69       43.08      3.06 o 
  -4   2   4      316.55      291.80      8.58 o 
  -3   2   4      300.95      287.68     10.74 o 
  -2   2   4      268.77      162.02     22.06 o 
  -1   2   4     1071.40     1118.46     61.08 o 
   0   2   4       50.55       51.87      2.93 o 
   1   2   4      239.98      202.96      7.16 o 
   2   2   4     1021.81      998.12     43.38 o 
   3   2   4      342.94      315.00     20.52 o 
   4   2   4      145.53      169.71     10.26 o 
   5   2   4       12.51       26.23      3.95 o 
   6   2   4      152.23      142.51      9.93 o 
   7   2   4        1.07        0.09      2.36 o 
   8   2   4        0.89        0.00      2.88 o 
  -9   3   4       55.45       61.40      8.27 o 
  -8   3   4       31.88       24.26      4.20 o 
  -7   3   4      103.44      104.74      6.69 o 
  -6   3   4       24.97       29.74      3.97 o 
  -5   3   4      178.74      165.59      7.79 o 
  -4   3   4       42.57       47.45      2.62 o 
  -3   3   4       71.68       77.16      4.50 o 
  -2   3   4       69.75       45.47      5.85 o 
  -1   3   4        3.90       14.91      1.61 o 
   0   3   4       94.09       72.65      4.13 o 
   1   3   4        5.70        8.64      1.64 o 
   2   3   4      401.31      470.50     24.13 o 
   3   3   4       12.95       10.46      2.33 o 
   4   3   4        7.42       10.09      2.18 o 
   5   3   4       39.13       37.06      4.64 o 
   6   3   4       72.53       92.36      6.96 o 
   7   3   4        0.21        2.42      2.80 o 
   8   3   4        0.05        0.00      2.93 o 
  -9   4   4        0.06        0.00      3.03 o 
  -8   4   4       43.98       44.22      5.62 o 
  -7   4   4        1.22        1.08      1.77 o 
  -6   4   4        0.98        0.17      1.33 o 
  -5   4   4      111.64      125.05      6.82 o 
  -4   4   4      431.92      442.83     18.00 o 
  -3   4   4        3.99        8.06      2.09 o 
  -2   4   4       36.96       36.75      2.37 o 
  -1   4   4      368.52      370.01     34.89 o 
   0   4   4     1202.48     1218.55     65.13 o 
   1   4   4      146.27      166.75      9.18 o 
   2   4   4       32.29       27.44      2.38 o 
   3   4   4      104.48      104.69      6.80 o 
   4   4   4      489.49      483.39     22.66 o 
   5   4   4        3.15        1.42      1.65 o 
   6   4   4      112.46      110.50      9.88 o 
   7   4   4       15.65       23.11      5.75 o 
  -9   5   4        3.64        0.00      3.53 o 
  -8   5   4        5.26        7.57      3.76 o 
  -7   5   4        8.45       12.78      3.43 o 
  -6   5   4       88.38      111.27      9.05 o 
  -5   5   4      190.66      226.09     12.91 o 
  -4   5   4       36.34       42.58      4.61 o 
  -3   5   4       71.21       85.52      5.62 o 
  -2   5   4      157.54      132.07      8.76 o 
  -1   5   4      210.09      206.82     21.71 o 
   0   5   4        5.13        6.84      1.89 o 
   1   5   4      295.11      310.50     19.78 o 
   2   5   4        0.45        0.26      1.30 o 
   3   5   4       64.93       64.56      5.35 o 
   4   5   4       10.53        5.35      2.14 o 
   5   5   4       83.20      101.38      6.11 o 
   6   5   4        0.16        0.00      2.43 o 
   7   5   4        7.93        6.60      4.23 o 
  -8   6   4       18.88       21.77      6.09 o 
  -7   6   4       89.76       95.06      8.70 o 
  -6   6   4        4.51        2.36      2.41 o 
  -5   6   4        7.42        8.39      2.77 o 
  -4   6   4       14.66       14.59      3.14 o 
  -3   6   4        0.17        1.61      2.35 o 
  -2   6   4        2.97        4.78      2.49 o 
  -1   6   4       90.88      101.92      7.28 o 
   0   6   4        0.09        1.33      1.54 o 
   1   6   4        0.94        0.00      1.16 o 
   2   6   4      279.95      267.67     16.94 o 
   3   6   4        9.27        4.08      2.07 o 
   4   6   4       18.09        8.35      2.52 o 
   5   6   4        0.04        1.54      2.11 o 
   6   6   4       61.66       64.33      8.68 o 
  -7   7   4        2.64        2.09      2.81 o 
  -6   7   4       13.19       13.07      3.76 o 
  -5   7   4       37.41       43.16      5.75 o 
  -4   7   4       22.45       34.35      6.02 o 
  -3   7   4       85.35       79.68      8.07 o 
  -2   7   4        3.83        3.08      2.44 o 
  -1   7   4       46.56       48.35      6.06 o 
   0   7   4       13.88       15.29      3.06 o 
   1   7   4        3.74        2.95      1.66 o 
   2   7   4      520.18      552.55     52.01 o 
   3   7   4        0.03        0.46      1.63 o 
   4   7   4       43.35       55.79      6.20 o 
   5   7   4        0.09        0.00      2.34 o 
   6   7   4      148.29      186.20     14.96 o 
  -7   8   4        4.26        0.26      3.90 o 
  -6   8   4       36.98       30.23      9.50 o 
  -5   8   4        0.20        0.91      2.80 o 
  -4   8   4       15.51       20.91      7.34 o 
  -3   8   4      183.01      181.46     11.83 o 
  -2   8   4       85.61      104.67      8.85 o 
  -1   8   4       10.22        6.42      2.89 o 
   0   8   4        0.19        0.00      2.09 o 
   1   8   4       20.95       17.12      3.57 o 
   2   8   4        5.58        2.38      2.16 o 
   3   8   4        3.53        1.84      2.41 o 
   4   8   4       11.26        8.49      3.28 o 
   5   8   4       71.35       96.08      8.72 o 
  -6   9   4        6.38        7.92      4.54 o 
  -5   9   4        0.01        0.00      3.67 o 
  -4   9   4        5.52        1.65      2.71 o 
  -3   9   4        0.15        3.37      2.97 o 
  -2   9   4      106.64      109.45      9.58 o 
  -1   9   4        0.03        0.00      2.13 o 
   0   9   4        0.80        0.00      2.27 o 
   1   9   4      102.59      108.73     15.18 o 
   2   9   4       46.85       31.00      6.10 o 
   3   9   4       26.44       33.22      8.22 o 
   4   9   4        0.17        0.00      2.98 o 
  -4  10   4        0.03        0.00      3.08 o 
  -3  10   4        5.47        1.97      3.39 o 
  -2  10   4        0.45        1.43      2.89 o 
  -1  10   4        1.70        3.71      3.24 o 
   0  10   4        8.76        9.61      5.72 o 
   1  10   4        0.24        0.00      2.87 o 
   2  10   4       21.17       13.50      6.97 o 
 -10   0   5        1.96        1.17      4.62 o 
  -9   0   5       51.83       66.75     11.00 o 
  -8   0   5       13.28       31.03      7.70 o 
  -7   0   5       34.00       38.58      6.49 o 
  -6   0   5       54.50       51.65      8.84 o 
  -5   0   5       56.05       86.35      5.78 o 
  -4   0   5     1936.04     1746.12     87.36 o 
  -3   0   5       15.33        8.61      1.57 o 
  -2   0   5     1356.25     1484.37    108.44 o 
  -1   0   5        1.46        3.83      1.93 o 
   0   0   5     1331.16     1388.28    132.23 o 
   1   0   5       82.03       72.77      8.65 o 
   2   0   5        4.42        1.74      1.91 o 
   3   0   5      105.64      154.60      8.84 o 
   4   0   5        0.07        0.50      1.62 o 
   5   0   5       17.49       43.86      8.51 o 
   6   0   5       15.67       23.99      7.12 o 
   7   0   5        0.15        0.00      3.08 o 
  -9   1   5        4.56        0.68      2.33 o 
  -8   1   5       63.16       63.64      5.79 o 
  -7   1   5       22.31       17.01      3.31 o 
  -6   1   5       14.81        6.02      1.84 o 
  -5   1   5      142.62      151.64      5.27 o 
  -4   1   5      244.62      249.23     13.22 o 
  -3   1   5     3582.47     3465.68    179.79 o 
  -2   1   5        0.95        3.49      0.77 o 
  -1   1   5       41.24       29.83      1.66 o 
   0   1   5       24.07       30.29      1.70 o 
   1   1   5      342.42      430.16     33.02 o 
   2   1   5      467.78      523.83     19.05 o 
   3   1   5       84.30      102.17      6.07 o 
   4   1   5        1.15        0.88      1.47 o 
   5   1   5        4.77        3.06      1.93 o 
   6   1   5        6.52        4.39      2.93 o 
   7   1   5        4.48        4.05      3.29 o 
  -9   2   5       18.07        4.65      2.53 o 
  -8   2   5       22.83       29.06      4.55 o 
  -7   2   5      132.14      125.23     10.30 o 
  -6   2   5       24.90       20.70      3.37 o 
  -5   2   5        0.67        0.85      1.40 o 
  -4   2   5        0.29        0.77      0.84 o 
  -3   2   5     1620.99     1375.13    100.64 o 
  -2   2   5       38.61       45.81      4.12 o 
  -1   2   5      139.79      113.57      7.05 o 
   0   2   5      453.53      539.17     24.95 o 
   1   2   5      114.45       98.42      4.92 o 
   2   2   5       19.35       23.15      2.97 o 
   3   2   5      694.38      691.20     25.23 o 
   4   2   5       14.24       14.08      2.99 o 
   5   2   5        0.91        0.28      1.56 o 
   6   2   5       13.62       25.71      5.39 o 
   7   2   5       12.39       11.40      4.43 o 
  -9   3   5        0.00        0.23      2.23 o 
  -8   3   5        0.54        1.80      2.05 o 
  -7   3   5       66.56       62.92      5.72 o 
  -6   3   5      162.08      146.41      7.51 o 
  -5   3   5      359.41      439.68     12.04 o 
  -4   3   5        2.35        1.85      1.47 o 
  -3   3   5       10.61       14.83      2.56 o 
  -2   3   5       61.51       57.68      3.97 o 
  -1   3   5       18.47        7.93      1.27 o 
   0   3   5       76.32       77.79      3.33 o 
   1   3   5       15.83       16.24      1.74 o 
   2   3   5       56.91       70.64      4.70 o 
   3   3   5      200.63      255.60      9.09 o 
   4   3   5      295.35      294.04      9.38 o 
   5   3   5       20.78       25.94      4.26 o 
   6   3   5        3.84        3.06      2.48 o 
   7   3   5        6.95        4.33      5.21 o 
  -9   4   5       26.17       27.52      6.47 o 
  -8   4   5        0.74        0.00      1.92 o 
  -7   4   5      129.52      117.86      7.54 o 
  -6   4   5      441.12      424.25     14.19 o 
  -5   4   5      101.95      121.98      6.84 o 
  -4   4   5      619.55      658.72     19.46 o 
  -3   4   5      123.01      122.24     10.80 o 
  -2   4   5      363.22      375.48     16.77 o 
  -1   4   5      668.43      779.77     48.23 o 
   0   4   5      212.29      163.48     10.91 o 
   1   4   5      198.16      199.76     13.67 o 
   2   4   5      224.18      251.09     10.98 o 
   3   4   5       80.93       90.07      5.90 o 
   4   4   5      180.61      182.01      8.76 o 
   5   4   5       27.61       39.52      5.21 o 
   6   4   5      221.19      231.49     10.98 o 
   7   4   5        0.06        1.42      3.32 o 
  -8   5   5        1.67        3.95      2.85 o 
  -7   5   5       74.38       58.75      6.25 o 
  -6   5   5        0.25        3.64      2.13 o 
  -5   5   5        1.55        1.48      1.81 o 
  -4   5   5       66.47       66.02      5.62 o 
  -3   5   5      105.71      108.70      6.35 o 
  -2   5   5      107.03      108.82      9.80 o 
  -1   5   5      243.12      207.67     13.53 o 
   0   5   5       18.15       13.98      2.29 o 
   1   5   5        8.84        7.92      1.80 o 
   2   5   5       69.08       91.68      5.96 o 
   3   5   5        1.37        0.03      1.58 o 
   4   5   5      283.69      298.44     13.86 o 
   5   5   5        0.58        0.00      1.89 o 
   6   5   5        0.55        3.14      3.35 o 
  -8   6   5        1.66        4.67      3.23 o 
  -7   6   5       13.95        7.54      4.40 o 
  -6   6   5       21.76       23.65      4.85 o 
  -5   6   5       34.91       35.93      6.07 o 
  -4   6   5        4.20        0.95      2.06 o 
  -3   6   5      217.25      220.31     16.93 o 
  -2   6   5       39.38       44.95      5.70 o 
  -1   6   5        5.96        3.19      2.18 o 
   0   6   5       95.24      109.85     11.08 o 
   1   6   5        1.63        1.53      1.50 o 
   2   6   5        0.60        0.00      1.41 o 
   3   6   5      308.76      318.81     24.26 o 
   4   6   5        5.78        6.36      2.71 o 
   5   6   5       40.92       36.24      5.86 o 
   6   6   5        0.30        2.10      3.35 o 
  -7   7   5        0.07        0.81      2.40 o 
  -6   7   5       67.96       98.67      8.21 o 
  -5   7   5        0.83        0.00      1.91 o 
  -4   7   5       20.18       17.82      4.62 o 
  -3   7   5      312.70      275.06     13.60 o 
  -2   7   5      121.21      112.19     18.23 o 
  -1   7   5       34.74       31.34      8.44 o 
   0   7   5       24.37       22.69      3.69 o 
   1   7   5       73.09       67.38      5.70 o 
   2   7   5        0.02        0.71      1.83 o 
   3   7   5        6.03        8.87      2.95 o 
   4   7   5       15.86       15.51      3.87 o 
   5   7   5        8.87       11.55      3.84 o 
  -6   8   5        3.72        5.08      3.75 o 
  -5   8   5       27.77       12.03      6.09 o 
  -4   8   5       68.05       77.49     16.61 o 
  -3   8   5       12.00        7.89      3.51 o 
  -2   8   5       10.31        2.67      2.48 o 
  -1   8   5       13.97       13.63      3.91 o 
   0   8   5        9.81        8.22      3.31 o 
   1   8   5        0.13        0.52      2.28 o 
   2   8   5       19.43       19.03      5.03 o 
   3   8   5        1.50        0.73      2.30 o 
   4   8   5        3.09        2.47      2.75 o 
  -5   9   5       26.10       19.89      7.92 o 
  -4   9   5       30.04       22.21      5.75 o 
  -3   9   5      195.66      205.55     13.30 o 
  -2   9   5        5.26        1.88      2.59 o 
  -1   9   5       22.07       21.34      5.02 o 
   0   9   5        0.00        0.00      3.45 o 
   1   9   5       18.21        9.58      4.07 o 
   2   9   5       51.74       50.82      7.89 o 
   3   9   5       32.71       24.28      8.36 o 
  -4  10   5       20.52       14.54      5.29 o 
  -3  10   5        9.88       10.22      4.78 o 
  -2  10   5        9.31       10.11      4.24 o 
  -1  10   5        3.31        5.71      3.59 o 
   0  10   5        9.16        7.64      7.96 o 
   1  10   5        9.85        8.26      4.25 o 
   2  10   5        2.05        1.32      4.99 o 
  -9   0   6      235.46      232.82     18.85 o 
  -8   0   6       57.50       43.35      9.02 o 
  -7   0   6      802.55      799.10     30.37 o 
  -6   0   6       43.86       39.32      4.94 o 
  -5   0   6      127.05      134.15      7.10 o 
  -4   0   6      971.17      723.97     65.58 o 
  -3   0   6      491.26      508.38     46.81 o 
  -2   0   6      186.33      208.94     12.92 o 
  -1   0   6       78.12       64.03      4.77 o 
   0   0   6      364.70      390.73     38.91 o 
   1   0   6     1450.18     1636.34    157.92 o 
   2   0   6       33.58       42.23      8.00 o 
   3   0   6       61.42       48.74      5.64 o 
   4   0   6       35.91       31.77      5.24 o 
   5   0   6       16.21       17.38      6.01 o 
   6   0   6        8.41        0.66      3.37 o 
   7   0   6        2.48        2.49      4.55 o 
  -9   1   6       15.27       16.08      4.68 o 
  -8   1   6        3.81        1.78      2.39 o 
  -7   1   6        9.39        3.49      2.19 o 
  -6   1   6        0.02        0.69      1.40 o 
  -5   1   6       36.14       44.42      4.06 o 
  -4   1   6       47.36       42.73      2.35 o 
  -3   1   6       95.88       95.40      3.75 o 
  -2   1   6       11.12       14.86      2.91 o 
  -1   1   6       68.97       68.66      3.51 o 
   0   1   6      383.18      440.09     27.32 o 
   1   1   6      132.66      181.97     11.72 o 
   2   1   6       34.28       28.78      3.00 o 
   3   1   6        6.19        3.97      1.56 o 
   4   1   6       50.44       58.34      5.39 o 
   5   1   6       83.72       88.72      6.94 o 
   6   1   6       18.06        9.28      3.84 o 
   7   1   6        9.88        6.02      3.97 o 
  -9   2   6        0.70        3.28      2.94 o 
  -8   2   6       12.83       17.46      3.73 o 
  -7   2   6       58.33       55.90      5.42 o 
  -6   2   6     1362.04     1371.14     58.84 o 
  -5   2   6        0.38        1.73      1.54 o 
  -4   2   6       51.79       46.03      4.01 o 
  -3   2   6      208.67      155.20     10.87 o 
  -2   2   6     2318.14     2427.48    139.64 o 
  -1   2   6       52.49       63.28      2.93 o 
   0   2   6       21.03       21.91      4.27 o 
   1   2   6      162.94      181.93     14.63 o 
   2   2   6        0.01        0.00      0.85 o 
   3   2   6       67.28       53.02      4.85 o 
   4   2   6        0.10        0.00      1.45 o 
   5   2   6        0.87        0.00      1.56 o 
   6   2   6        2.92        2.28      2.29 o 
   7   2   6        0.04        0.06      2.76 o 
  -9   3   6       34.91       38.84      5.75 o 
  -8   3   6        0.00        2.34      2.42 o 
  -7   3   6        0.06        1.98      1.89 o 
  -6   3   6       27.05       29.01      4.12 o 
  -5   3   6        0.88        2.19      1.68 o 
  -4   3   6       31.14       44.21      8.88 o 
  -3   3   6      520.30      467.26     68.98 o 
  -2   3   6       27.09       29.39      3.29 o 
  -1   3   6      263.88      242.62     11.68 o 
   0   3   6       31.09       33.86      2.58 o 
   1   3   6        1.47        2.21      1.45 o 
   2   3   6        5.73        5.90      1.99 o 
   3   3   6       66.24       62.03      5.34 o 
   4   3   6       96.21      119.67      7.14 o 
   5   3   6       10.17       12.45      3.32 o 
   6   3   6       12.56        5.84      2.74 o 
   7   3   6       21.09       22.66      6.04 o 
  -9   4   6       21.37        9.03      9.34 o 
  -8   4   6       52.54       45.47      5.99 o 
  -7   4   6      167.13      174.72     10.93 o 
  -6   4   6      309.15      350.90     17.67 o 
  -5   4   6      610.73      631.38     29.94 o 
  -4   4   6       67.85       68.87      5.45 o 
  -3   4   6     1042.80     1158.11     80.15 o 
  -2   4   6       37.31       44.16      4.17 o 
  -1   4   6       59.86       54.96      3.92 o 
   0   4   6      419.61      412.59     22.60 o 
   1   4   6       47.77       31.86      3.76 o 
   2   4   6      127.19      112.12      6.28 o 
   3   4   6       34.04       38.77      4.72 o 
   4   4   6      174.30      190.98      9.20 o 
   5   4   6       11.30       12.57      3.47 o 
   6   4   6       27.56       29.14      5.25 o 
  -8   5   6       33.75       34.41      5.63 o 
  -7   5   6        0.91        0.78      2.27 o 
  -6   5   6       91.70       95.24      7.21 o 
  -5   5   6       71.36      101.67      6.86 o 
  -4   5   6       25.92       22.81      3.82 o 
  -3   5   6       28.00       41.64      4.64 o 
  -2   5   6       11.71       17.20      3.15 o 
  -1   5   6        8.08        4.60      1.78 o 
   0   5   6      163.19      173.71      7.83 o 
   1   5   6       54.63       64.47      6.60 o 
   2   5   6        8.73        3.97      2.06 o 
   3   5   6      280.15      325.64     22.79 o 
   4   5   6        1.60        1.74      2.14 o 
   5   5   6        1.96        0.05      2.18 o 
   6   5   6        0.03        0.00      2.83 o 
  -8   6   6        8.12       10.51      3.99 o 
  -7   6   6      104.76      104.81     10.47 o 
  -6   6   6      272.35      289.38     12.37 o 
  -5   6   6        3.75        1.34      2.24 o 
  -4   6   6        0.35        0.00      1.61 o 
  -3   6   6        1.74        0.01      1.53 o 
  -2   6   6      349.51      349.57     13.81 o 
  -1   6   6       34.63       38.35      5.15 o 
   0   6   6       32.02       27.94      3.63 o 
   1   6   6       17.44       20.07      3.43 o 
   2   6   6       17.11       17.88      5.21 o 
   3   6   6       35.88       35.74      5.01 o 
   4   6   6        2.06        3.29      2.42 o 
   5   6   6        0.55        1.41      2.58 o 
  -7   7   6       13.31       18.75      4.61 o 
  -6   7   6       15.80       19.74      4.44 o 
  -5   7   6       10.19       12.55      3.61 o 
  -4   7   6      138.94      153.49     10.79 o 
  -3   7   6        0.00        0.45      2.49 o 
  -2   7   6       20.55       15.95      4.09 o 
  -1   7   6        4.23        2.60      3.70 o 
   0   7   6       10.83       12.28      3.90 o 
   1   7   6        8.03        3.99      3.34 o 
   2   7   6        0.08        0.08      1.88 o 
   3   7   6       41.57       58.38      6.35 o 
   4   7   6        0.07        0.00      2.14 o 
   5   7   6       14.89       18.43      5.48 o 
  -6   8   6       11.95        7.21      4.30 o 
  -5   8   6        1.56        0.40      3.08 o 
  -4   8   6       30.89       35.01      6.61 o 
  -3   8   6        1.56        2.47      3.01 o 
  -2   8   6       46.32       37.93      6.32 o 
  -1   8   6        0.02        0.00      2.03 o 
   0   8   6        7.20        4.17      2.82 o 
   1   8   6       67.61       58.51      8.01 o 
   2   8   6        1.36        1.18      2.64 o 
   3   8   6       47.05       52.74      8.15 o 
   4   8   6        1.92        3.03      3.26 o 
  -5   9   6       43.38       56.58      9.09 o 
  -4   9   6        8.42        4.59      4.17 o 
  -3   9   6        3.92        1.05      2.58 o 
  -2   9   6        0.03        0.00      2.45 o 
  -1   9   6       19.52       25.09      8.58 o 
   0   9   6       32.91       25.10      5.80 o 
   1   9   6        2.35        2.08      3.07 o 
   2   9   6       23.76       18.08      5.39 o 
   3   9   6        3.57        3.01      4.91 o 
  -3  10   6        4.84        2.95      3.37 o 
  -2  10   6       22.58       21.67      5.58 o 
  -1  10   6       13.96       23.62      8.44 o 
   0  10   6        2.90        6.24      3.88 o 
  -9   0   7        3.12        6.23      5.21 o 
  -8   0   7       18.30       18.41      6.75 o 
  -7   0   7      118.45      112.01     12.25 o 
  -6   0   7      191.67      182.35     14.52 o 
  -5   0   7       53.22       62.50      8.80 o 
  -4   0   7     1010.80      974.57     72.13 o 
  -3   0   7      681.94      575.21     41.69 o 
  -2   0   7     1005.85     1088.28     75.47 o 
  -1   0   7     1013.56     1124.96    117.88 o 
   0   0   7      604.69      761.53     76.49 o 
   1   0   7      302.27      316.15     55.12 o 
   2   0   7       42.42       40.45      6.90 o 
   3   0   7      232.74      282.25     16.83 o 
   4   0   7       11.88        1.20      2.46 o 
   5   0   7       77.21       80.17     11.74 o 
   6   0   7        2.29        1.39      3.74 o 
  -9   1   7        5.94        3.04      3.03 o 
  -8   1   7        3.11        2.88      2.69 o 
  -7   1   7      240.70      262.79     12.97 o 
  -6   1   7      665.82      635.13     18.06 o 
  -5   1   7      383.69      372.24     25.25 o 
  -4   1   7       42.31       40.35      3.21 o 
  -3   1   7       50.05       41.09      2.28 o 
  -2   1   7       68.04       74.67      8.25 o 
  -1   1   7      140.06      177.00     12.13 o 
   0   1   7       11.08       12.11      3.48 o 
   1   1   7       19.53       18.80      2.55 o 
   2   1   7       25.71       28.76      3.18 o 
   3   1   7        3.85        3.42      1.64 o 
   4   1   7       13.93        9.10      2.79 o 
   5   1   7        5.76        3.68      2.29 o 
   6   1   7        1.25        1.03      2.79 o 
  -9   2   7       42.84       44.88     11.15 o 
  -8   2   7       64.61       70.60      8.12 o 
  -7   2   7       75.76       87.69      6.48 o 
  -6   2   7       45.76       37.24      4.51 o 
  -5   2   7      731.62      741.20     38.37 o 
  -4   2   7       53.26       57.11      5.40 o 
  -3   2   7       64.09       63.68      3.44 o 
  -2   2   7      879.85      879.62     47.07 o 
  -1   2   7       38.18       34.67      2.41 o 
   0   2   7       28.44       28.77      3.11 o 
   1   2   7       25.78       26.61      2.85 o 
   2   2   7        6.03        2.30      1.79 o 
   3   2   7        2.92        2.50      1.82 o 
   4   2   7        3.79        1.18      1.84 o 
   5   2   7        1.11        1.18      1.95 o 
   6   2   7       24.94       42.24      5.98 o 
  -9   3   7        6.14        3.94      3.52 o 
  -8   3   7       64.53       73.58      6.85 o 
  -7   3   7       21.18       15.96      3.48 o 
  -6   3   7       39.87       49.39      5.21 o 
  -5   3   7      470.59      486.11     20.92 o 
  -4   3   7        4.63        7.29      2.25 o 
  -3   3   7        4.10        4.02      2.41 o 
  -2   3   7       88.74       88.30      8.57 o 
  -1   3   7        3.12        6.92      1.47 o 
   0   3   7       65.06       61.62      3.50 o 
   1   3   7        6.12        6.10      2.05 o 
   2   3   7      205.29      206.50     16.01 o 
   3   3   7       11.49        6.49      2.48 o 
   4   3   7        1.10        2.78      2.12 o 
   5   3   7        0.99        0.00      2.06 o 
   6   3   7       15.21       25.88      4.93 o 
  -9   4   7        8.21        7.44      3.72 o 
  -8   4   7        0.47        1.57      2.52 o 
  -7   4   7       33.25       35.90      5.26 o 
  -6   4   7      156.47      162.00      8.60 o 
  -5   4   7        0.27        0.39      1.49 o 
  -4   4   7       53.10       64.66      5.50 o 
  -3   4   7        6.57        6.99      2.24 o 
  -2   4   7        0.05        0.00      1.14 o 
  -1   4   7      117.20      118.61      7.23 o 
   0   4   7        5.20        4.42      1.82 o 
   1   4   7      117.15      124.92      6.58 o 
   2   4   7      355.56      365.48     11.71 o 
   3   4   7      128.97       70.79     37.05 o 
   4   4   7        4.29        2.23      2.26 o 
   5   4   7        0.84        0.00      2.13 o 
   6   4   7       35.62       32.45      5.65 o 
  -8   5   7        1.69        1.24      2.70 o 
  -7   5   7      134.60      179.12      9.95 o 
  -6   5   7       17.60       15.39      3.53 o 
  -5   5   7       73.94       73.11      6.45 o 
  -4   5   7      102.31      108.63      6.93 o 
  -3   5   7      104.79      105.01      6.59 o 
  -2   5   7        1.23        0.00      1.30 o 
  -1   5   7        5.72        1.92      1.66 o 
   0   5   7       32.06       32.81      5.39 o 
   1   5   7      103.38      132.40     11.50 o 
   2   5   7       31.89       32.86      4.45 o 
   3   5   7       25.04       29.88      4.60 o 
   4   5   7        7.48       12.63      3.50 o 
   5   5   7       17.88       22.90      4.86 o 
  -8   6   7       42.39       37.97      6.35 o 
  -7   6   7       28.02       32.47      5.46 o 
  -6   6   7        1.33        5.17      4.03 o 
  -5   6   7      147.51      159.82      9.13 o 
  -4   6   7       10.85       11.95      3.35 o 
  -3   6   7       20.37       30.12      4.50 o 
  -2   6   7       57.99       69.60      6.96 o 
  -1   6   7        0.31        0.08      1.65 o 
   0   6   7        0.70        1.46      2.12 o 
   1   6   7       31.84       26.33      5.37 o 
   2   6   7        2.89        3.25      1.99 o 
   3   6   7        0.03        1.81      2.18 o 
   4   6   7        5.80        5.01      4.82 o 
   5   6   7        0.05        0.00      2.80 o 
  -7   7   7       22.53       24.03      6.10 o 
  -6   7   7      240.48      235.55     19.36 o 
  -5   7   7      110.07      143.95      9.32 o 
  -4   7   7       51.86       56.69      6.41 o 
  -3   7   7       17.42       11.91      4.10 o 
  -2   7   7       42.64       34.01      5.62 o 
  -1   7   7       33.81       31.49      6.03 o 
   0   7   7       11.68       12.50      3.99 o 
   1   7   7       70.15       66.80      8.34 o 
   2   7   7        4.52        1.62      3.23 o 
   3   7   7        0.80        1.68      2.94 o 
   4   7   7        0.80        2.24      2.71 o 
  -6   8   7        8.56        4.05      3.20 o 
  -5   8   7       17.69       13.91      4.91 o 
  -4   8   7       99.18       84.41      9.41 o 
  -3   8   7       31.28       35.23      6.60 o 
  -2   8   7       21.99       18.02      4.81 o 
  -1   8   7        1.34        0.00      2.47 o 
   0   8   7      101.36       88.90     12.58 o 
   1   8   7       20.75       19.99      5.87 o 
   2   8   7        1.34        1.15      2.73 o 
   3   8   7        2.05        0.79      3.24 o 
  -4   9   7        0.20        1.54      3.57 o 
  -3   9   7       18.66       14.80      4.92 o 
  -2   9   7        0.23        0.29      4.18 o 
  -1   9   7        0.12        0.00      2.59 o 
   0   9   7       43.83       43.00      7.64 o 
   1   9   7        0.51        0.00      2.66 o 
   2   9   7        0.02        0.00      3.21 o 
  -9   0   8        3.51        2.35      4.03 o 
  -8   0   8       38.88       34.48      9.10 o 
  -7   0   8        5.76        5.35      4.55 o 
  -6   0   8        4.04        2.71      3.23 o 
  -5   0   8      438.97      476.79     22.74 o 
  -4   0   8      209.14      243.12     50.83 o 
  -3   0   8      155.01      183.47     14.18 o 
  -2   0   8       23.65       21.98      2.77 o 
  -1   0   8      550.78      604.84     44.20 o 
   0   0   8       12.88        7.17      2.00 o 
   1   0   8        0.97        0.12      1.39 o 
   2   0   8        0.08        0.63      2.04 o 
   3   0   8       34.79       31.46      5.57 o 
   4   0   8       64.58       32.74      6.04 o 
   5   0   8        7.90        8.58      5.13 o 
   6   0   8        6.35        3.74      4.99 o 
  -9   1   8        1.82        1.67      3.14 o 
  -8   1   8        1.26        3.23      2.93 o 
  -7   1   8       15.35       15.27      4.11 o 
  -6   1   8      103.92      119.66      8.68 o 
  -5   1   8       75.67       61.71      5.13 o 
  -4   1   8       30.98       28.31      2.56 o 
  -3   1   8       97.55       96.34      7.92 o 
  -2   1   8       61.79       72.28      4.82 o 
  -1   1   8      187.87      178.15      8.37 o 
   0   1   8       76.26       93.42      7.83 o 
   1   1   8        0.83        1.27      1.22 o 
   2   1   8        0.86        0.00      1.12 o 
   3   1   8       55.13       53.12      4.80 o 
   4   1   8        2.03        1.83      2.08 o 
   5   1   8        7.57        6.49      2.84 o 
   6   1   8        0.08        0.18      3.11 o 
  -9   2   8       31.69       41.50      7.52 o 
  -8   2   8       62.46       70.10      8.36 o 
  -7   2   8        9.49       13.28      4.10 o 
  -6   2   8       17.24        7.64      2.34 o 
  -5   2   8       93.51       82.44     10.91 o 
  -4   2   8      109.78      123.25     10.03 o 
  -3   2   8        8.21        7.38      1.62 o 
  -2   2   8      274.67      275.61     21.14 o 
  -1   2   8       57.74       61.28      4.42 o 
   0   2   8      162.11      176.99     11.85 o 
   1   2   8       23.16       24.03      3.08 o 
   2   2   8      320.83      307.88     17.61 o 
   3   2   8        0.01        0.00      1.52 o 
   4   2   8       29.79       42.21      5.56 o 
   5   2   8        1.27        1.13      2.37 o 
   6   2   8        6.39        4.45      3.07 o 
  -9   3   8        4.10        8.13      3.88 o 
  -8   3   8       20.78       21.96      6.23 o 
  -7   3   8       29.90       35.14      5.02 o 
  -6   3   8       18.36       20.17      3.78 o 
  -5   3   8       26.17       25.64      4.01 o 
  -4   3   8      306.26      312.90     21.88 o 
  -3   3   8       47.78       37.92      3.68 o 
  -2   3   8       85.25       78.71      6.51 o 
  -1   3   8        2.27        0.00      1.08 o 
   0   3   8        0.14        2.11      1.43 o 
   1   3   8        3.08        5.61      2.12 o 
   2   3   8      171.38      208.62      9.20 o 
   3   3   8        0.27        1.05      1.92 o 
   4   3   8        4.22        6.08      2.87 o 
   5   3   8        0.28        0.06      2.26 o 
  -8   4   8       33.39       34.29      5.65 o 
  -7   4   8      123.22      125.71      8.24 o 
  -6   4   8       49.93       46.83      5.54 o 
  -5   4   8      180.69      169.10     24.01 o 
  -4   4   8      183.12      215.02     11.40 o 
  -3   4   8        2.69        1.54      1.37 o 
  -2   4   8      163.85      179.55     14.20 o 
  -1   4   8      175.92      194.21     14.05 o 
   0   4   8       21.94       22.82      4.95 o 
   1   4   8      388.24      403.99     25.10 o 
   2   4   8      143.36      146.99      8.00 o 
   3   4   8       17.88       21.70      4.07 o 
   4   4   8        3.17        0.99      2.35 o 
   5   4   8       11.09       11.34      3.84 o 
  -8   5   8        0.23        0.70      2.47 o 
  -7   5   8        6.60       13.99      5.17 o 
  -6   5   8       30.09       44.33      5.74 o 
  -5   5   8        0.52        0.00      1.79 o 
  -4   5   8       68.72       65.23      6.02 o 
  -3   5   8       65.94       54.17      5.40 o 
  -2   5   8       41.99       35.46      4.16 o 
  -1   5   8       28.67       25.22      5.00 o 
   0   5   8       13.26       16.20      4.19 o 
   1   5   8       44.95       47.65      6.91 o 
   2   5   8       10.33        5.55      2.62 o 
   3   5   8        5.72        4.56      2.68 o 
   4   5   8        0.23        1.52      2.28 o 
   5   5   8        3.52        7.95      3.60 o 
  -7   6   8        5.32        4.88      3.10 o 
  -6   6   8        0.51        1.95      2.54 o 
  -5   6   8       11.55       14.23      3.78 o 
  -4   6   8       24.65       27.71      4.54 o 
  -3   6   8       15.83       19.64      5.93 o 
  -2   6   8       87.06       81.86     10.03 o 
  -1   6   8        5.27        2.72      2.54 o 
   0   6   8        5.29        3.60      2.58 o 
   1   6   8        0.12        0.00      2.20 o 
   2   6   8      116.43      143.62     10.91 o 
   3   6   8        0.52        0.50      2.19 o 
   4   6   8        3.91        2.61      2.92 o 
  -6   7   8        9.87        8.06      3.45 o 
  -5   7   8        9.58       14.21      4.14 o 
  -4   7   8        1.98        0.00      2.07 o 
  -3   7   8        0.91        0.56      2.57 o 
  -2   7   8       58.03       53.28      6.91 o 
  -1   7   8       64.46       61.51      8.34 o 
   0   7   8       43.32       40.90      7.08 o 
   1   7   8       37.28       41.79      7.26 o 
   2   7   8       12.34       15.75      4.92 o 
   3   7   8       17.44       15.32      5.79 o 
  -5   8   8        7.63       15.08      5.21 o 
  -4   8   8        0.00        0.00      2.73 o 
  -3   8   8        1.32        1.25      2.62 o 
  -2   8   8        0.55        0.06      2.46 o 
  -1   8   8       17.90       12.47      4.62 o 
   0   8   8       19.64       14.66      6.53 o 
   1   8   8        5.34        2.62      3.10 o 
   2   8   8        6.75        7.85      4.23 o 
  -4   9   8        7.52        5.15      3.75 o 
  -3   9   8        8.34       10.87      4.72 o 
  -2   9   8        1.13        2.04      2.95 o 
  -1   9   8       13.40        8.40      4.41 o 
   0   9   8        4.41        3.76      3.55 o 
  -9   0   9       10.85       18.26      8.07 o 
  -8   0   9       61.71       75.70     12.47 o 
  -7   0   9      353.57      331.11     21.86 o 
  -6   0   9        1.03        5.43      4.25 o 
  -5   0   9      119.45       84.06     10.27 o 
  -4   0   9      461.69      431.85     66.46 o 
  -3   0   9        2.99        9.39      4.14 o 
  -2   0   9      151.83      169.90     18.94 o 
  -1   0   9      278.07      264.89     30.76 o 
   0   0   9       75.84       79.59      5.20 o 
   1   0   9        2.69        0.81      1.97 o 
   2   0   9        5.23        0.00      1.92 o 
   3   0   9       22.38       22.38      5.29 o 
   4   0   9       14.48       17.67      4.97 o 
   5   0   9        7.64        1.83      4.77 o 
  -9   1   9        2.19        0.93      2.94 o 
  -8   1   9        0.15        0.00      2.29 o 
  -7   1   9        3.32        2.53      2.54 o 
  -6   1   9       69.44       81.40      8.13 o 
  -5   1   9        1.87        4.40      2.06 o 
  -4   1   9       12.79        9.90      2.57 o 
  -3   1   9       25.45       24.60      2.63 o 
  -2   1   9       21.17       24.51      2.63 o 
  -1   1   9      653.78      762.74     47.93 o 
   0   1   9       30.06       26.71      2.78 o 
   1   1   9        1.70        2.59      1.60 o 
   2   1   9       35.56       19.04      5.43 o 
   3   1   9       25.37       26.17      3.89 o 
   4   1   9        0.24        0.00      1.88 o 
   5   1   9        0.48        0.00      2.36 o 
  -9   2   9        1.25        0.00      2.80 o 
  -8   2   9        6.59        4.31      6.75 o 
  -7   2   9       34.09       37.27      6.48 o 
  -6   2   9       24.35       24.47      5.02 o 
  -5   2   9      158.24      137.01     14.04 o 
  -4   2   9       47.30       44.02      4.35 o 
  -3   2   9      106.08      119.54      6.83 o 
  -2   2   9        0.02        0.64      1.13 o 
  -1   2   9      501.19      582.94     44.75 o 
   0   2   9       42.88       48.15      3.57 o 
   1   2   9        9.89        8.88      2.17 o 
   2   2   9        3.55        2.38      1.71 o 
   3   2   9       30.10       26.56      4.82 o 
   4   2   9        0.00        0.00      2.12 o 
   5   2   9        1.78        2.40      2.90 o 
  -8   3   9        2.21        4.27      3.29 o 
  -7   3   9        3.40        1.56      2.56 o 
  -6   3   9        1.74        3.87      2.36 o 
  -5   3   9        0.35        1.60      1.70 o 
  -4   3   9       90.54       69.69      4.90 o 
  -3   3   9       56.32       57.51      4.52 o 
  -2   3   9      269.44      261.56     27.93 o 
  -1   3   9        1.76        1.17      1.36 o 
   0   3   9      111.93      133.28     12.14 o 
   1   3   9      363.34      388.38     15.28 o 
   2   3   9        6.04       10.46      2.96 o 
   3   3   9       23.95        9.79      4.54 o 
   4   3   9       11.08       12.11      3.79 o 
   5   3   9        0.03        2.82      3.11 o 
  -8   4   9       76.33       94.70     10.27 o 
  -7   4   9       18.51       15.62      4.08 o 
  -6   4   9       11.42       10.23      3.19 o 
  -5   4   9       36.64       33.86      4.74 o 
  -4   4   9      324.92      349.77     34.87 o 
  -3   4   9       82.53       93.92      6.07 o 
  -2   4   9        4.79        6.16      2.12 o 
  -1   4   9       25.12       27.35      4.34 o 
   0   4   9       19.80       17.22      4.49 o 
   1   4   9        0.61        0.89      2.17 o 
   2   4   9        9.21        8.19      2.90 o 
   3   4   9       19.82       26.08      4.71 o 
   4   4   9        0.21        1.02      2.62 o 
  -8   5   9        1.31        0.00      2.53 o 
  -7   5   9        5.45        4.99      2.91 o 
  -6   5   9       32.59       22.93     12.18 o 
  -5   5   9       39.59       41.29      5.44 o 
  -4   5   9        7.32        5.95      2.61 o 
  -3   5   9       37.15       33.00      4.10 o 
  -2   5   9       11.55       13.03      2.76 o 
  -1   5   9      199.65      181.04     13.17 o 
   0   5   9       36.26       29.84      5.70 o 
   1   5   9      161.60      155.72     20.54 o 
   2   5   9       17.03       19.03      5.24 o 
   3   5   9       65.18       65.65      7.03 o 
   4   5   9        6.07        1.41      2.68 o 
  -7   6   9        0.67        1.69      2.70 o 
  -6   6   9        6.61        5.91      3.28 o 
  -5   6   9       17.63       30.48      5.25 o 
  -4   6   9        2.23        2.70      2.19 o 
  -3   6   9        4.65        3.49      2.11 o 
  -2   6   9        2.30        0.00      2.13 o 
  -1   6   9      167.77      167.19     13.86 o 
   0   6   9       14.24        9.42      4.07 o 
   1   6   9        4.55        3.06      3.08 o 
   2   6   9       14.79       10.24      4.29 o 
   3   6   9       20.47       22.87      6.27 o 
  -6   7   9        0.24        0.00      2.54 o 
  -5   7   9       21.88       29.43      5.41 o 
  -4   7   9        0.00        0.00      2.03 o 
  -3   7   9        5.36        2.96      2.42 o 
  -2   7   9       73.04       70.06     11.66 o 
  -1   7   9       68.09       55.28      8.30 o 
   0   7   9       52.79       34.27      6.76 o 
   1   7   9        6.83        3.68      3.61 o 
   2   7   9       67.10       87.58     12.54 o 
  -5   8   9        5.66        8.64      4.30 o 
  -4   8   9        9.25        8.86      4.18 o 
  -3   8   9        2.79        3.74      3.79 o 
  -2   8   9       58.62       64.29      9.23 o 
  -1   8   9       51.44       54.92      8.79 o 
   0   8   9        6.82        2.26      3.28 o 
   1   8   9        2.54        0.45      3.38 o 
  -8   0  10       25.39       36.38      9.98 o 
  -7   0  10      103.41       96.46     13.35 o 
  -6   0  10        8.24        9.83      5.13 o 
  -5   0  10       24.80       21.93      6.82 o 
  -4   0  10      172.25      159.39     26.37 o 
  -3   0  10      158.32      190.37     36.16 o 
  -2   0  10      186.86      214.69     32.90 o 
  -1   0  10       26.02       37.43      5.22 o 
   0   0  10      677.64      731.83     51.13 o 
   1   0  10       39.13       36.02      5.82 o 
   2   0  10        1.03        1.90      2.75 o 
   3   0  10       16.60       15.45      4.78 o 
   4   0  10       13.97       13.83      4.82 o 
  -8   1  10       17.90       16.23      7.89 o 
  -7   1  10       87.02       67.89      8.33 o 
  -6   1  10       16.85       11.51      6.86 o 
  -5   1  10       24.90       20.83      3.79 o 
  -4   1  10       80.27       88.83     10.06 o 
  -3   1  10        4.94        3.40      1.49 o 
  -2   1  10       14.63       12.06      2.18 o 
  -1   1  10      176.90      147.08     52.48 o 
   0   1  10      432.15      463.08     26.92 o 
   1   1  10       10.37       13.21      2.74 o 
   2   1  10        1.03        0.00      1.52 o 
   3   1  10        0.56        0.04      1.73 o 
   4   1  10        0.11        0.00      2.13 o 
  -8   2  10        6.97        5.17      3.72 o 
  -7   2  10       61.99       66.04      8.48 o 
  -6   2  10      109.62      138.11     10.26 o 
  -5   2  10       10.04       12.34      3.24 o 
  -4   2  10       31.39       39.55      3.98 o 
  -3   2  10      229.73      260.45     17.37 o 
  -2   2  10       29.51       32.53      3.19 o 
  -1   2  10      147.28      164.02     16.19 o 
   0   2  10       15.52       13.85      3.27 o 
   1   2  10       19.60       24.32      3.52 o 
   2   2  10        4.27        0.50      1.57 o 
   3   2  10       41.82       34.30      5.16 o 
   4   2  10       12.27        8.33      3.43 o 
  -8   3  10        2.11        3.48      3.40 o 
  -7   3  10       17.14       18.67      5.06 o 
  -6   3  10        4.61        5.66      2.56 o 
  -5   3  10       47.19       40.92      4.40 o 
  -4   3  10       27.20       26.37      3.53 o 
  -3   3  10        0.75        1.45      1.50 o 
  -2   3  10      138.68      153.72     10.28 o 
  -1   3  10      303.30      348.17     30.65 o 
   0   3  10      246.34      255.49     15.81 o 
   1   3  10      104.12      124.38     10.05 o 
   2   3  10        0.21        0.54      2.04 o 
   3   3  10       65.24       75.75      7.25 o 
   4   3  10        1.21        2.20      2.91 o 
  -8   4  10        5.99       12.09      4.82 o 
  -7   4  10       20.16       22.45      5.63 o 
  -6   4  10       40.59       45.87      5.79 o 
  -5   4  10       40.34       35.53      4.32 o 
  -4   4  10       42.16       47.51      4.75 o 
  -3   4  10        0.05        0.99      1.49 o 
  -2   4  10        8.83       10.23      3.03 o 
  -1   4  10      116.59      116.13     16.28 o 
   0   4  10       50.95       50.43      9.28 o 
   1   4  10       84.68       87.69     16.43 o 
   2   4  10        0.25        0.77      2.91 o 
   3   4  10        7.21        7.46      3.46 o 
  -7   5  10        8.77        5.77      3.49 o 
  -6   5  10       27.83       36.85      5.70 o 
  -5   5  10        1.92        0.10      2.02 o 
  -4   5  10       98.39       88.46      8.30 o 
  -3   5  10        5.28        2.85      1.85 o 
  -2   5  10      127.62      138.36     12.34 o 
  -1   5  10       70.32       57.06     12.25 o 
   0   5  10      419.48      473.10     25.31 o 
   1   5  10       28.52       27.61      6.25 o 
   2   5  10        6.84       14.16      6.16 o 
   3   5  10        5.03        4.57      3.96 o 
  -6   6  10       14.91       17.42      4.52 o 
  -5   6  10        0.04        0.07      2.16 o 
  -4   6  10        9.34        7.22      2.79 o 
  -3   6  10       17.23       21.49      4.55 o 
  -2   6  10        1.33        3.43      3.10 o 
  -1   6  10       79.73       74.59      9.17 o 
   0   6  10        6.10        4.05      3.17 o 
   1   6  10        3.50        4.45      3.67 o 
   2   6  10        4.39        4.88      4.44 o 
  -5   7  10       43.30       55.55      8.86 o 
  -4   7  10        0.31        0.00      2.34 o 
  -3   7  10        1.41        0.00      3.14 o 
  -2   7  10        0.50        1.51      3.09 o 
  -1   7  10      141.07      162.28     18.59 o 
   0   7  10       38.22       42.62      7.96 o 
   1   7  10        0.64        2.06      3.62 o 
  -3   8  10        1.72        1.47      3.55 o 
  -2   8  10        5.20        1.71      3.24 o 
  -1   8  10        6.66        5.86      4.03 o 
  -8   0  11        5.12        0.00      3.81 o 
  -7   0  11        4.85        5.50      5.35 o 
  -6   0  11      159.22      184.85     17.09 o 
  -5   0  11        0.13       12.91      5.50 o 
  -4   0  11       29.10       30.95      8.00 o 
  -3   0  11      194.25      221.20     39.54 o 
  -2   0  11      152.60      177.43     29.01 o 
  -1   0  11        1.65        1.83      3.45 o 
   0   0  11       90.21      108.70      8.38 o 
   1   0  11      174.17      159.42     10.44 o 
   2   0  11       72.09       97.08      9.20 o 
   3   0  11        3.79        0.52      2.82 o 
  -8   1  11        1.38        0.00      2.50 o 
  -7   1  11        0.01        0.14      2.50 o 
  -6   1  11        6.13        2.38      2.79 o 
  -5   1  11        1.51        5.73      2.93 o 
  -4   1  11        3.55        2.18      2.08 o 
  -3   1  11        9.29        8.67      2.38 o 
  -2   1  11       85.61       86.59      5.14 o 
  -1   1  11        0.32        0.21      1.87 o 
   0   1  11        1.59        0.99      1.89 o 
   1   1  11        0.01        0.00      1.64 o 
   2   1  11       16.11       15.49      3.36 o 
   3   1  11       13.97       18.32      3.80 o 
  -8   2  11       38.77       46.37      8.12 o 
  -7   2  11       43.01       45.87      7.62 o 
  -6   2  11       60.76       64.86      8.36 o 
  -5   2  11      144.81      159.71     17.04 o 
  -4   2  11       45.61       35.13      4.84 o 
  -3   2  11        0.32        1.01      1.48 o 
  -2   2  11        1.18        1.26      1.65 o 
  -1   2  11       27.57       28.91      3.74 o 
   0   2  11       20.74        9.52      3.17 o 
   1   2  11        0.01        0.00      2.07 o 
   2   2  11        0.02        0.76      2.23 o 
   3   2  11        0.05        0.00      2.38 o 
  -7   3  11        0.01        0.28      2.66 o 
  -6   3  11        4.06        4.05      2.54 o 
  -5   3  11       30.33       29.06      6.64 o 
  -4   3  11       30.83       27.85      3.92 o 
  -3   3  11       12.20       11.13      2.59 o 
  -2   3  11       12.71        9.10      3.07 o 
  -1   3  11        1.67        1.62      1.86 o 
   0   3  11       15.55       15.84      4.64 o 
   1   3  11        3.85        6.12      3.56 o 
   2   3  11       15.58       11.71      4.42 o 
   3   3  11        1.19        4.31      3.23 o 
  -7   4  11        5.12        4.69      4.36 o 
  -6   4  11       12.36       12.13      3.60 o 
  -5   4  11        2.46        1.06      2.02 o 
  -4   4  11        5.82        3.43      2.14 o 
  -3   4  11      177.34      189.96     36.64 o 
  -2   4  11       68.90       81.14     11.24 o 
  -1   4  11       14.43       13.72      4.67 o 
   0   4  11       76.51       83.43     11.99 o 
   1   4  11        0.23        0.00      2.90 o 
   2   4  11        6.20        1.81      3.45 o 
  -6   5  11        0.65        2.45      2.49 o 
  -5   5  11        0.85        0.00      1.86 o 
  -4   5  11        8.11        6.78      2.63 o 
  -3   5  11       17.66       17.00      4.13 o 
  -2   5  11       24.08       27.34      6.06 o 
  -1   5  11       32.04       31.69      7.81 o 
   0   5  11       57.34       76.96     13.64 o 
   1   5  11        0.64        4.40      3.73 o 
   2   5  11        3.05        2.32      3.64 o 
  -5   6  11       33.19       36.06      6.65 o 
  -4   6  11       38.04       44.94      5.67 o 
  -3   6  11        0.04        0.43      3.01 o 
  -2   6  11        0.00        0.51      3.20 o 
  -1   6  11        0.13        1.10      3.05 o 
   0   6  11       31.63       25.58      6.60 o 
   1   6  11        1.95        0.35      3.42 o 
  -4   7  11        3.99        4.87      4.36 o 
  -3   7  11        2.27        0.67      3.58 o 
  -2   7  11       23.84       27.55      7.03 o 
  -1   7  11        1.06        0.00      3.29 o 
  -7   0  12        2.73        3.67      4.33 o 
  -6   0  12        5.41        6.01      5.06 o 
  -5   0  12      141.61      165.34     16.36 o 
  -4   0  12        1.55       13.06      6.09 o 
  -3   0  12       20.43       13.61      4.19 o 
  -2   0  12        0.70        0.00      3.23 o 
  -1   0  12        2.13        1.69      3.81 o 
   0   0  12        4.25        0.00      3.74 o 
   1   0  12        0.34        4.69      3.59 o 
   2   0  12       13.10       12.16      4.79 o 
  -7   1  12        7.60       12.44      4.58 o 
  -6   1  12        0.04        1.85      2.74 o 
  -5   1  12        0.24        0.71      2.63 o 
  -4   1  12        1.78        0.81      2.05 o 
  -3   1  12        2.16        1.26      2.02 o 
  -2   1  12        1.19        0.03      2.01 o 
  -1   1  12       10.26        5.16      2.57 o 
   0   1  12       55.82       67.56      7.21 o 
   1   1  12        0.09        0.00      2.18 o 
   2   1  12        3.81        1.98      2.40 o 
  -7   2  12        7.23        7.30      4.10 o 
  -6   2  12       52.92       50.66      7.95 o 
  -5   2  12        6.33       13.90      3.77 o 
  -4   2  12       24.83       22.34      4.40 o 
  -3   2  12       18.03       16.11      4.71 o 
  -2   2  12       11.27       15.55      3.08 o 
  -1   2  12       36.75       45.05      5.57 o 
   0   2  12        0.77        1.07      2.16 o 
   1   2  12        0.10        0.34      2.34 o 
   2   2  12        1.96        1.98      3.41 o 
  -7   3  12       48.82       63.52     14.74 o 
  -6   3  12        0.87        0.14      2.58 o 
  -5   3  12        0.88        0.17      2.10 o 
  -4   3  12        2.37        4.19      2.69 o 
  -3   3  12        7.75        6.30      2.86 o 
  -2   3  12       62.61       73.30      6.95 o 
  -1   3  12       65.00       44.45     22.30 o 
   0   3  12       51.68       45.46      7.57 o 
   1   3  12        7.05       10.37      4.72 o 
   2   3  12        4.52        0.61      4.29 o 
  -6   4  12        3.25        7.82      3.54 o 
  -5   4  12       66.68       71.25      7.41 o 
  -4   4  12        0.04        0.00      1.90 o 
  -3   4  12        1.58        0.00      2.23 o 
  -2   4  12      113.79      131.17     17.35 o 
  -1   4  12        2.14        0.00      3.06 o 
   0   4  12        1.21        0.00      3.08 o 
   1   4  12       13.86       15.40      5.18 o 
  -5   5  12        0.55        0.04      2.27 o 
  -4   5  12        0.92        1.51      2.55 o 
  -3   5  12       13.34       11.60      3.88 o 
  -2   5  12        0.16        2.58      3.21 o 
  -1   5  12       29.67       20.36      5.86 o 
   0   5  12        8.30        3.93      3.88 o 
  -3   6  12        8.05        5.35      4.04 o 
  -2   6  12        0.41        1.29      3.43 o 
  -1   6  12       16.40        7.87      4.30 o 
  -6   0  13        6.23        9.32      6.31 o 
  -5   0  13       17.11       20.10      7.26 o 
  -4   0  13        1.24        0.00      3.67 o 
  -3   0  13        8.77        3.89      4.40 o 
  -2   0  13        0.35        2.57      3.67 o 
  -1   0  13       40.95       32.50      9.76 o 
   0   0  13        5.14        6.01      5.72 o 
   1   0  13       64.58       72.18     14.08 o 
  -6   1  13        0.59        0.84      2.83 o 
  -5   1  13        1.25        0.33      2.66 o 
  -4   1  13        2.21        0.00      2.88 o 
  -3   1  13        2.31        2.30      3.00 o 
  -2   1  13        3.04        3.01      3.42 o 
  -1   1  13        0.78        0.00      2.87 o 
   0   1  13       34.85       45.29      7.87 o 
   1   1  13        0.02        0.00      2.61 o 
  -6   2  13        1.87        1.19      3.18 o 
  -5   2  13       34.77       46.98      7.80 o 
  -4   2  13       52.57       61.27     10.14 o 
  -3   2  13        9.68        3.89      4.40 o 
  -2   2  13       33.24       28.31      8.95 o 
  -1   2  13       16.33       16.83      4.28 o 
   0   2  13        1.68        1.83      2.79 o 
   1   2  13       15.53       22.33      5.13 o 
  -5   3  13       12.61       12.83      3.94 o 
  -4   3  13        0.52        2.99      3.60 o 
  -3   3  13        2.42        5.40      3.97 o 
  -2   3  13       53.68       59.34      8.24 o 
  -1   3  13        2.78        1.25      3.36 o 
   0   3  13        0.26        1.97      3.67 o 
  -5   4  13        9.61       13.27      4.25 o 
  -4   4  13        9.91        9.68      5.19 o 
  -3   4  13       26.52       27.44      5.31 o 
  -2   4  13        3.97        3.24      3.00 o 
  -1   4  13        7.10        5.72      4.37 o 
  -5   0  14        2.83        0.88      4.91 o 
  -2   0  14        0.08        1.10      4.18 o 
  -1   0  14        2.49        2.20      5.28 o 
  -4   1  14       16.77       20.39      8.36 o 
  -3   1  14       10.86        5.87      5.79 o 
  -2   1  14        0.01        2.14      3.60 o 
  -1   1  14        3.55        5.17      4.33 o 
  -4   2  14        1.19        3.03      3.79 o 
  -3   2  14       17.60       22.15      9.02 o 
  -2   2  14        5.47        5.06      5.50 o 
                                                 
